# Supplementary material for: Parameters for accurate genome alignment
Source: BMC Bioinformatics. 2010 Feb 9;11:80. doi: 10.1186/1471-2105-11-80 (PMC2829014; doi:10.1186/1471-2105-11-80)
Supplement: Additional file 2 — Supplementary data. Score parameter combinations, their statistical parameters λ and K, and alignment accuracy results. [file 1471-2105-11-80-S2.TXT]

#method	genomes	reference	scores	lambda	K	minScore	maxGap	truePositives	falsePositives
LAST	galGal3:hg18	Treefam6.0	1:1:1:2:1	0.938426	0.145788	45	20	2058761	103048
LAST	galGal3:hg18	Treefam6.0	1:1:1:2:1	0.938426	0.145788	45	30	2096709	110597
LAST	galGal3:hg18	Treefam6.0	1:1:1:2:1	0.938426	0.145788	45	50	2117921	119828
LAST	galGal3:hg18	Treefam6.0	1:1:1:2:1	0.938426	0.145788	45	100	2113060	126019
LAST	galGal3:hg18	Treefam6.0	1:1:1:2:1	0.938426	0.145788	45	200	2099224	123971
LAST	galGal3:hg18	Treefam6.0	1:1:1:3:1	1.02351	0.245483	41	20	2119388	84356
LAST	galGal3:hg18	Treefam6.0	1:1:1:3:1	1.02351	0.245483	41	30	2152572	89371
LAST	galGal3:hg18	Treefam6.0	1:1:1:3:1	1.02351	0.245483	41	50	2168319	96624
LAST	galGal3:hg18	Treefam6.0	1:1:1:3:1	1.02351	0.245483	41	100	2162044	101443
LAST	galGal3:hg18	Treefam6.0	1:1:1:3:1	1.02351	0.245483	41	200	2152084	101458
LAST	galGal3:hg18	Treefam6.0	1:1:1:4:1	1.05687	0.303423	40	20	2125244	75039
LAST	galGal3:hg18	Treefam6.0	1:1:1:4:1	1.05687	0.303423	40	30	2156232	79979
LAST	galGal3:hg18	Treefam6.0	1:1:1:4:1	1.05687	0.303423	40	50	2172969	85736
LAST	galGal3:hg18	Treefam6.0	1:1:1:4:1	1.05687	0.303423	40	100	2166997	90575
LAST	galGal3:hg18	Treefam6.0	1:1:1:4:1	1.05687	0.303423	40	200	2158619	90698
LAST	galGal3:hg18	Treefam6.0	1:1:1:5:1	1.05442	0.299355	40	20	2123839	70701
LAST	galGal3:hg18	Treefam6.0	1:1:1:5:1	1.05442	0.299355	40	30	2153083	75122
LAST	galGal3:hg18	Treefam6.0	1:1:1:5:1	1.05442	0.299355	40	50	2168444	80433
LAST	galGal3:hg18	Treefam6.0	1:1:1:5:1	1.05442	0.299355	40	100	2164189	84757
LAST	galGal3:hg18	Treefam6.0	1:1:1:5:1	1.05442	0.299355	40	200	2156214	84146
LAST	galGal3:hg18	Treefam6.0	1:1:1:6:1	1.0612	0.313943	40	20	2123394	68722
LAST	galGal3:hg18	Treefam6.0	1:1:1:6:1	1.0612	0.313943	40	30	2150265	72379
LAST	galGal3:hg18	Treefam6.0	1:1:1:6:1	1.0612	0.313943	40	50	2163396	77416
LAST	galGal3:hg18	Treefam6.0	1:1:1:6:1	1.0612	0.313943	40	100	2160461	80943
LAST	galGal3:hg18	Treefam6.0	1:1:1:6:1	1.0612	0.313943	40	200	2151020	80786
LAST	galGal3:hg18	Treefam6.0	1:1:1:7:1	1.05692	0.315957	40	20	2121189	67447
LAST	galGal3:hg18	Treefam6.0	1:1:1:7:1	1.05692	0.315957	40	30	2144907	70552
LAST	galGal3:hg18	Treefam6.0	1:1:1:7:1	1.05692	0.315957	40	50	2157478	75006
LAST	galGal3:hg18	Treefam6.0	1:1:1:7:1	1.05692	0.315957	40	100	2154547	78408
LAST	galGal3:hg18	Treefam6.0	1:1:1:7:1	1.05692	0.315957	40	200	2146025	78356
LAST	galGal3:hg18	Treefam6.0	1:1:2:2:1	1.16996	0.352008	37	20	1821890	76125
LAST	galGal3:hg18	Treefam6.0	1:1:2:2:1	1.16996	0.352008	37	30	1834530	80295
LAST	galGal3:hg18	Treefam6.0	1:1:2:2:1	1.16996	0.352008	37	50	1842216	83886
LAST	galGal3:hg18	Treefam6.0	1:1:2:2:1	1.16996	0.352008	37	100	1836774	87358
LAST	galGal3:hg18	Treefam6.0	1:1:2:2:1	1.16996	0.352008	37	200	1829690	88193
LAST	galGal3:hg18	Treefam6.0	1:1:2:3:1	1.21898	0.474891	35	20	1838517	57943
LAST	galGal3:hg18	Treefam6.0	1:1:2:3:1	1.21898	0.474891	35	30	1851662	60649
LAST	galGal3:hg18	Treefam6.0	1:1:2:3:1	1.21898	0.474891	35	50	1859645	63626
LAST	galGal3:hg18	Treefam6.0	1:1:2:3:1	1.21898	0.474891	35	100	1852027	64680
LAST	galGal3:hg18	Treefam6.0	1:1:2:3:1	1.21898	0.474891	35	200	1843985	65431
LAST	galGal3:hg18	Treefam6.0	1:1:2:4:1	1.23043	0.507912	35	20	1832033	51166
LAST	galGal3:hg18	Treefam6.0	1:1:2:4:1	1.23043	0.507912	35	30	1843241	53387
LAST	galGal3:hg18	Treefam6.0	1:1:2:4:1	1.23043	0.507912	35	50	1849982	55498
LAST	galGal3:hg18	Treefam6.0	1:1:2:4:1	1.23043	0.507912	35	100	1844688	56652
LAST	galGal3:hg18	Treefam6.0	1:1:2:4:1	1.23043	0.507912	35	200	1837793	57469
LAST	galGal3:hg18	Treefam6.0	1:1:2:5:1	1.23246	0.525862	35	20	1829152	48356
LAST	galGal3:hg18	Treefam6.0	1:1:2:5:1	1.23246	0.525862	35	30	1839320	50055
LAST	galGal3:hg18	Treefam6.0	1:1:2:5:1	1.23246	0.525862	35	50	1844970	51637
LAST	galGal3:hg18	Treefam6.0	1:1:2:5:1	1.23246	0.525862	35	100	1839012	53097
LAST	galGal3:hg18	Treefam6.0	1:1:2:5:1	1.23246	0.525862	35	200	1833061	53779
LAST	galGal3:hg18	Treefam6.0	1:1:2:6:1	1.2298	0.514461	35	20	1826350	46874
LAST	galGal3:hg18	Treefam6.0	1:1:2:6:1	1.2298	0.514461	35	30	1835985	48222
LAST	galGal3:hg18	Treefam6.0	1:1:2:6:1	1.2298	0.514461	35	50	1839863	49740
LAST	galGal3:hg18	Treefam6.0	1:1:2:6:1	1.2298	0.514461	35	100	1833378	50879
LAST	galGal3:hg18	Treefam6.0	1:1:2:6:1	1.2298	0.514461	35	200	1829672	51640
LAST	galGal3:hg18	Treefam6.0	1:1:2:7:1	1.23839	0.530706	35	20	1823767	46121
LAST	galGal3:hg18	Treefam6.0	1:1:2:7:1	1.23839	0.530706	35	30	1832695	47263
LAST	galGal3:hg18	Treefam6.0	1:1:2:7:1	1.23839	0.530706	35	50	1836847	48918
LAST	galGal3:hg18	Treefam6.0	1:1:2:7:1	1.23839	0.530706	35	100	1830449	49782
LAST	galGal3:hg18	Treefam6.0	1:1:2:7:1	1.23839	0.530706	35	200	1826100	50446
LAST	galGal3:hg18	Treefam6.0	2:1:2:10:1	0.444303	0.156019	94	20	2132511	91254
LAST	galGal3:hg18	Treefam6.0	2:1:2:10:1	0.444303	0.156019	94	30	2168068	102730
LAST	galGal3:hg18	Treefam6.0	2:1:2:10:1	0.444303	0.156019	94	50	2221966	117254
LAST	galGal3:hg18	Treefam6.0	2:1:2:10:1	0.444303	0.156019	94	100	2255769	129942
LAST	galGal3:hg18	Treefam6.0	2:1:2:10:1	0.444303	0.156019	94	200	2242533	125851
LAST	galGal3:hg18	Treefam6.0	2:1:2:12:1	0.456455	0.185601	92	20	2139454	85880
LAST	galGal3:hg18	Treefam6.0	2:1:2:12:1	0.456455	0.185601	92	30	2177037	92667
LAST	galGal3:hg18	Treefam6.0	2:1:2:12:1	0.456455	0.185601	92	50	2229177	104209
LAST	galGal3:hg18	Treefam6.0	2:1:2:12:1	0.456455	0.185601	92	100	2261348	117980
LAST	galGal3:hg18	Treefam6.0	2:1:2:12:1	0.456455	0.185601	92	200	2252260	114573
LAST	galGal3:hg18	Treefam6.0	2:1:2:14:1	0.458831	0.190474	91	20	2144831	83559
LAST	galGal3:hg18	Treefam6.0	2:1:2:14:1	0.458831	0.190474	91	30	2184736	89653
LAST	galGal3:hg18	Treefam6.0	2:1:2:14:1	0.458831	0.190474	91	50	2235501	98841
LAST	galGal3:hg18	Treefam6.0	2:1:2:14:1	0.458831	0.190474	91	100	2263841	109799
LAST	galGal3:hg18	Treefam6.0	2:1:2:14:1	0.458831	0.190474	91	200	2255798	109159
LAST	galGal3:hg18	Treefam6.0	2:1:2:16:1	0.460835	0.199729	91	20	2143018	80939
LAST	galGal3:hg18	Treefam6.0	2:1:2:16:1	0.460835	0.199729	91	30	2185361	86907
LAST	galGal3:hg18	Treefam6.0	2:1:2:16:1	0.460835	0.199729	91	50	2231417	94096
LAST	galGal3:hg18	Treefam6.0	2:1:2:16:1	0.460835	0.199729	91	100	2255501	103254
LAST	galGal3:hg18	Treefam6.0	2:1:2:16:1	0.460835	0.199729	91	200	2248960	103782
LAST	galGal3:hg18	Treefam6.0	2:1:2:6:1	0.334835	0.0267208	119	20	1960432	115080
LAST	galGal3:hg18	Treefam6.0	2:1:2:6:1	0.334835	0.0267208	119	30	1982481	126492
LAST	galGal3:hg18	Treefam6.0	2:1:2:6:1	0.334835	0.0267208	119	50	2056441	144454
LAST	galGal3:hg18	Treefam6.0	2:1:2:6:1	0.334835	0.0267208	119	100	2104168	156825
LAST	galGal3:hg18	Treefam6.0	2:1:2:6:1	0.334835	0.0267208	119	200	2098168	158258
LAST	galGal3:hg18	Treefam6.0	2:1:2:8:1	0.418312	0.0924545	98	20	2115163	103900
LAST	galGal3:hg18	Treefam6.0	2:1:2:8:1	0.418312	0.0924545	98	30	2141432	114432
LAST	galGal3:hg18	Treefam6.0	2:1:2:8:1	0.418312	0.0924545	98	50	2205021	132633
LAST	galGal3:hg18	Treefam6.0	2:1:2:8:1	0.418312	0.0924545	98	100	2241711	143490
LAST	galGal3:hg18	Treefam6.0	2:1:2:8:1	0.418312	0.0924545	98	200	2229364	141163
LAST	galGal3:hg18	Treefam6.0	2:1:3:10:1	0.535713	0.278652	79	20	2067895	69640
LAST	galGal3:hg18	Treefam6.0	2:1:3:10:1	0.535713	0.278652	79	30	2092296	74522
LAST	galGal3:hg18	Treefam6.0	2:1:3:10:1	0.535713	0.278652	79	50	2122545	80615
LAST	galGal3:hg18	Treefam6.0	2:1:3:10:1	0.535713	0.278652	79	100	2145671	89163
LAST	galGal3:hg18	Treefam6.0	2:1:3:10:1	0.535713	0.278652	79	200	2137457	89221
LAST	galGal3:hg18	Treefam6.0	2:1:3:12:1	0.538487	0.294518	79	20	2064660	65513
LAST	galGal3:hg18	Treefam6.0	2:1:3:12:1	0.538487	0.294518	79	30	2088045	69246
LAST	galGal3:hg18	Treefam6.0	2:1:3:12:1	0.538487	0.294518	79	50	2115831	73257
LAST	galGal3:hg18	Treefam6.0	2:1:3:12:1	0.538487	0.294518	79	100	2141823	80535
LAST	galGal3:hg18	Treefam6.0	2:1:3:12:1	0.538487	0.294518	79	200	2132288	80968
LAST	galGal3:hg18	Treefam6.0	2:1:3:14:1	0.54017	0.29994	78	20	2071881	63903
LAST	galGal3:hg18	Treefam6.0	2:1:3:14:1	0.54017	0.29994	78	30	2092705	66538
LAST	galGal3:hg18	Treefam6.0	2:1:3:14:1	0.54017	0.29994	78	50	2120186	69980
LAST	galGal3:hg18	Treefam6.0	2:1:3:14:1	0.54017	0.29994	78	100	2146117	76637
LAST	galGal3:hg18	Treefam6.0	2:1:3:14:1	0.54017	0.29994	78	200	2138823	76146
LAST	galGal3:hg18	Treefam6.0	2:1:3:16:1	0.540381	0.297974	78	20	2071284	62703
LAST	galGal3:hg18	Treefam6.0	2:1:3:16:1	0.540381	0.297974	78	30	2090635	65182
LAST	galGal3:hg18	Treefam6.0	2:1:3:16:1	0.540381	0.297974	78	50	2118061	68368
LAST	galGal3:hg18	Treefam6.0	2:1:3:16:1	0.540381	0.297974	78	100	2140796	73228
LAST	galGal3:hg18	Treefam6.0	2:1:3:16:1	0.540381	0.297974	78	200	2133891	72707
LAST	galGal3:hg18	Treefam6.0	2:1:3:6:1	0.482675	0.141016	86	20	2043411	95340
LAST	galGal3:hg18	Treefam6.0	2:1:3:6:1	0.482675	0.141016	86	30	2064033	105179
LAST	galGal3:hg18	Treefam6.0	2:1:3:6:1	0.482675	0.141016	86	50	2101929	116415
LAST	galGal3:hg18	Treefam6.0	2:1:3:6:1	0.482675	0.141016	86	100	2128930	130170
LAST	galGal3:hg18	Treefam6.0	2:1:3:6:1	0.482675	0.141016	86	200	2111619	128547
LAST	galGal3:hg18	Treefam6.0	2:1:3:8:1	0.52115	0.252345	81	20	2062937	77113
LAST	galGal3:hg18	Treefam6.0	2:1:3:8:1	0.52115	0.252345	81	30	2087478	83522
LAST	galGal3:hg18	Treefam6.0	2:1:3:8:1	0.52115	0.252345	81	50	2119355	92217
LAST	galGal3:hg18	Treefam6.0	2:1:3:8:1	0.52115	0.252345	81	100	2141738	102302
LAST	galGal3:hg18	Treefam6.0	2:1:3:8:1	0.52115	0.252345	81	200	2129768	102688
LAST	galGal3:hg18	Treefam6.0	2:2:2:10:1	0.523921	0.245574	80	20	2079620	70900
LAST	galGal3:hg18	Treefam6.0	2:2:2:10:1	0.523921	0.245574	80	30	2114057	75617
LAST	galGal3:hg18	Treefam6.0	2:2:2:10:1	0.523921	0.245574	80	50	2161797	82515
LAST	galGal3:hg18	Treefam6.0	2:2:2:10:1	0.523921	0.245574	80	100	2187539	91992
LAST	galGal3:hg18	Treefam6.0	2:2:2:10:1	0.523921	0.245574	80	200	2177276	93992
LAST	galGal3:hg18	Treefam6.0	2:2:2:12:1	0.526843	0.241912	80	20	2077277	67444
LAST	galGal3:hg18	Treefam6.0	2:2:2:12:1	0.526843	0.241912	80	30	2112022	71112
LAST	galGal3:hg18	Treefam6.0	2:2:2:12:1	0.526843	0.241912	80	50	2156374	77013
LAST	galGal3:hg18	Treefam6.0	2:2:2:12:1	0.526843	0.241912	80	100	2178890	85137
LAST	galGal3:hg18	Treefam6.0	2:2:2:12:1	0.526843	0.241912	80	200	2171555	86398
LAST	galGal3:hg18	Treefam6.0	2:2:2:14:1	0.529099	0.25597	80	20	2076869	65397
LAST	galGal3:hg18	Treefam6.0	2:2:2:14:1	0.529099	0.25597	80	30	2112087	69071
LAST	galGal3:hg18	Treefam6.0	2:2:2:14:1	0.529099	0.25597	80	50	2153421	73874
LAST	galGal3:hg18	Treefam6.0	2:2:2:14:1	0.529099	0.25597	80	100	2173702	81529
LAST	galGal3:hg18	Treefam6.0	2:2:2:14:1	0.529099	0.25597	80	200	2166081	82957
LAST	galGal3:hg18	Treefam6.0	2:2:2:16:1	0.53035	0.246657	79	20	2077764	64079
LAST	galGal3:hg18	Treefam6.0	2:2:2:16:1	0.53035	0.246657	79	30	2114072	68238
LAST	galGal3:hg18	Treefam6.0	2:2:2:16:1	0.53035	0.246657	79	50	2149724	71743
LAST	galGal3:hg18	Treefam6.0	2:2:2:16:1	0.53035	0.246657	79	100	2170833	78921
LAST	galGal3:hg18	Treefam6.0	2:2:2:16:1	0.53035	0.246657	79	200	2162919	78535
LAST	galGal3:hg18	Treefam6.0	2:2:2:6:1	0.474411	0.115064	87	20	2043423	92559
LAST	galGal3:hg18	Treefam6.0	2:2:2:6:1	0.474411	0.115064	87	30	2070677	102733
LAST	galGal3:hg18	Treefam6.0	2:2:2:6:1	0.474411	0.115064	87	50	2126033	115579
LAST	galGal3:hg18	Treefam6.0	2:2:2:6:1	0.474411	0.115064	87	100	2159877	129822
LAST	galGal3:hg18	Treefam6.0	2:2:2:6:1	0.474411	0.115064	87	200	2142525	128099
LAST	galGal3:hg18	Treefam6.0	2:2:2:8:1	0.50781	0.195928	82	20	2066101	76301
LAST	galGal3:hg18	Treefam6.0	2:2:2:8:1	0.50781	0.195928	82	30	2097513	81895
LAST	galGal3:hg18	Treefam6.0	2:2:2:8:1	0.50781	0.195928	82	50	2151539	91401
LAST	galGal3:hg18	Treefam6.0	2:2:2:8:1	0.50781	0.195928	82	100	2180554	102339
LAST	galGal3:hg18	Treefam6.0	2:2:2:8:1	0.50781	0.195928	82	200	2167523	103529
LAST	galGal3:hg18	Treefam6.0	2:2:3:10:1	0.589203	0.356608	72	20	1959668	57637
LAST	galGal3:hg18	Treefam6.0	2:2:3:10:1	0.589203	0.356608	72	30	1984380	61673
LAST	galGal3:hg18	Treefam6.0	2:2:3:10:1	0.589203	0.356608	72	50	2013925	66630
LAST	galGal3:hg18	Treefam6.0	2:2:3:10:1	0.589203	0.356608	72	100	2026959	72204
LAST	galGal3:hg18	Treefam6.0	2:2:3:10:1	0.589203	0.356608	72	200	2019094	72763
LAST	galGal3:hg18	Treefam6.0	2:2:3:12:1	0.591031	0.362734	72	20	1960159	55556
LAST	galGal3:hg18	Treefam6.0	2:2:3:12:1	0.591031	0.362734	72	30	1981681	58105
LAST	galGal3:hg18	Treefam6.0	2:2:3:12:1	0.591031	0.362734	72	50	2008763	61519
LAST	galGal3:hg18	Treefam6.0	2:2:3:12:1	0.591031	0.362734	72	100	2022768	67003
LAST	galGal3:hg18	Treefam6.0	2:2:3:12:1	0.591031	0.362734	72	200	2013248	67042
LAST	galGal3:hg18	Treefam6.0	2:2:3:14:1	0.590316	0.362005	72	20	1961157	54631
LAST	galGal3:hg18	Treefam6.0	2:2:3:14:1	0.590316	0.362005	72	30	1979573	56706
LAST	galGal3:hg18	Treefam6.0	2:2:3:14:1	0.590316	0.362005	72	50	2006422	59923
LAST	galGal3:hg18	Treefam6.0	2:2:3:14:1	0.590316	0.362005	72	100	2019571	64330
LAST	galGal3:hg18	Treefam6.0	2:2:3:14:1	0.590316	0.362005	72	200	2010932	64489
LAST	galGal3:hg18	Treefam6.0	2:2:3:16:1	0.591143	0.363643	72	20	1961288	54054
LAST	galGal3:hg18	Treefam6.0	2:2:3:16:1	0.591143	0.363643	72	30	1977525	55719
LAST	galGal3:hg18	Treefam6.0	2:2:3:16:1	0.591143	0.363643	72	50	2003002	58435
LAST	galGal3:hg18	Treefam6.0	2:2:3:16:1	0.591143	0.363643	72	100	2015702	62211
LAST	galGal3:hg18	Treefam6.0	2:2:3:16:1	0.591143	0.363643	72	200	2005939	62455
LAST	galGal3:hg18	Treefam6.0	2:2:3:6:1	0.558997	0.235674	75	20	1946945	78725
LAST	galGal3:hg18	Treefam6.0	2:2:3:6:1	0.558997	0.235674	75	30	1976623	85890
LAST	galGal3:hg18	Treefam6.0	2:2:3:6:1	0.558997	0.235674	75	50	2011438	96159
LAST	galGal3:hg18	Treefam6.0	2:2:3:6:1	0.558997	0.235674	75	100	2026614	106502
LAST	galGal3:hg18	Treefam6.0	2:2:3:6:1	0.558997	0.235674	75	200	2015537	106663
LAST	galGal3:hg18	Treefam6.0	2:2:3:8:1	0.580115	0.332241	73	20	1954990	63500
LAST	galGal3:hg18	Treefam6.0	2:2:3:8:1	0.580115	0.332241	73	30	1985365	69120
LAST	galGal3:hg18	Treefam6.0	2:2:3:8:1	0.580115	0.332241	73	50	2016003	75132
LAST	galGal3:hg18	Treefam6.0	2:2:3:8:1	0.580115	0.332241	73	100	2031520	83038
LAST	galGal3:hg18	Treefam6.0	2:2:3:8:1	0.580115	0.332241	73	200	2021623	83106
LAST	galGal3:hg18	Treefam6.0	3:1:3:12:1	0.204355	0.0165158	192	20	1928993	105419
LAST	galGal3:hg18	Treefam6.0	3:1:3:12:1	0.204355	0.0165158	192	30	1947134	117601
LAST	galGal3:hg18	Treefam6.0	3:1:3:12:1	0.204355	0.0165158	192	50	2007704	140552
LAST	galGal3:hg18	Treefam6.0	3:1:3:12:1	0.204355	0.0165158	192	100	2082518	156269
LAST	galGal3:hg18	Treefam6.0	3:1:3:12:1	0.204355	0.0165158	192	200	2116922	162580
LAST	galGal3:hg18	Treefam6.0	3:1:3:15:1	0.256092	0.0680889	159	20	2091841	100798
LAST	galGal3:hg18	Treefam6.0	3:1:3:15:1	0.256092	0.0680889	159	30	2109008	113004
LAST	galGal3:hg18	Treefam6.0	3:1:3:15:1	0.256092	0.0680889	159	50	2159464	134155
LAST	galGal3:hg18	Treefam6.0	3:1:3:15:1	0.256092	0.0680889	159	100	2232824	152543
LAST	galGal3:hg18	Treefam6.0	3:1:3:15:1	0.256092	0.0680889	159	200	2251929	157409
LAST	galGal3:hg18	Treefam6.0	3:1:3:18:1	0.27316	0.130009	151	20	2119563	93802
LAST	galGal3:hg18	Treefam6.0	3:1:3:18:1	0.27316	0.130009	151	30	2143018	104613
LAST	galGal3:hg18	Treefam6.0	3:1:3:18:1	0.27316	0.130009	151	50	2188479	120709
LAST	galGal3:hg18	Treefam6.0	3:1:3:18:1	0.27316	0.130009	151	100	2258321	140284
LAST	galGal3:hg18	Treefam6.0	3:1:3:18:1	0.27316	0.130009	151	200	2272124	140270
LAST	galGal3:hg18	Treefam6.0	3:1:3:21:1	0.279462	0.146356	148	20	2127632	88647
LAST	galGal3:hg18	Treefam6.0	3:1:3:21:1	0.279462	0.146356	148	30	2150377	97390
LAST	galGal3:hg18	Treefam6.0	3:1:3:21:1	0.279462	0.146356	148	50	2200065	114067
LAST	galGal3:hg18	Treefam6.0	3:1:3:21:1	0.279462	0.146356	148	100	2263310	130761
LAST	galGal3:hg18	Treefam6.0	3:1:3:21:1	0.279462	0.146356	148	200	2277011	129317
LAST	galGal3:hg18	Treefam6.0	3:1:3:24:1	0.282103	0.154264	147	20	2125835	85572
LAST	galGal3:hg18	Treefam6.0	3:1:3:24:1	0.282103	0.154264	147	30	2150475	90784
LAST	galGal3:hg18	Treefam6.0	3:1:3:24:1	0.282103	0.154264	147	50	2202380	102571
LAST	galGal3:hg18	Treefam6.0	3:1:3:24:1	0.282103	0.154264	147	100	2257288	121978
LAST	galGal3:hg18	Treefam6.0	3:1:3:24:1	0.282103	0.154264	147	200	2269570	118825
LAST	galGal3:hg18	Treefam6.0	3:1:4:12:1	0.293081	0.100759	140	20	2066898	90721
LAST	galGal3:hg18	Treefam6.0	3:1:4:12:1	0.293081	0.100759	140	30	2098323	104147
LAST	galGal3:hg18	Treefam6.0	3:1:4:12:1	0.293081	0.100759	140	50	2134818	122948
LAST	galGal3:hg18	Treefam6.0	3:1:4:12:1	0.293081	0.100759	140	100	2194272	143560
LAST	galGal3:hg18	Treefam6.0	3:1:4:12:1	0.293081	0.100759	140	200	2202512	144915
LAST	galGal3:hg18	Treefam6.0	3:1:4:15:1	0.316422	0.187768	132	20	2090748	78973
LAST	galGal3:hg18	Treefam6.0	3:1:4:15:1	0.316422	0.187768	132	30	2120596	87212
LAST	galGal3:hg18	Treefam6.0	3:1:4:15:1	0.316422	0.187768	132	50	2154346	98828
LAST	galGal3:hg18	Treefam6.0	3:1:4:15:1	0.316422	0.187768	132	100	2211674	117727
LAST	galGal3:hg18	Treefam6.0	3:1:4:15:1	0.316422	0.187768	132	200	2218326	120167
LAST	galGal3:hg18	Treefam6.0	3:1:4:18:1	0.324867	0.226604	129	20	2102150	74554
LAST	galGal3:hg18	Treefam6.0	3:1:4:18:1	0.324867	0.226604	129	30	2127554	80061
LAST	galGal3:hg18	Treefam6.0	3:1:4:18:1	0.324867	0.226604	129	50	2158816	87468
LAST	galGal3:hg18	Treefam6.0	3:1:4:18:1	0.324867	0.226604	129	100	2213527	100769
LAST	galGal3:hg18	Treefam6.0	3:1:4:18:1	0.324867	0.226604	129	200	2220335	107917
LAST	galGal3:hg18	Treefam6.0	3:1:4:21:1	0.326982	0.235096	128	20	2104361	72027
LAST	galGal3:hg18	Treefam6.0	3:1:4:21:1	0.326982	0.235096	128	30	2127885	77311
LAST	galGal3:hg18	Treefam6.0	3:1:4:21:1	0.326982	0.235096	128	50	2154910	82605
LAST	galGal3:hg18	Treefam6.0	3:1:4:21:1	0.326982	0.235096	128	100	2209661	94784
LAST	galGal3:hg18	Treefam6.0	3:1:4:21:1	0.326982	0.235096	128	200	2215748	98460
LAST	galGal3:hg18	Treefam6.0	3:1:4:24:1	0.328211	0.229433	128	20	2104135	69900
LAST	galGal3:hg18	Treefam6.0	3:1:4:24:1	0.328211	0.229433	128	30	2123951	74572
LAST	galGal3:hg18	Treefam6.0	3:1:4:24:1	0.328211	0.229433	128	50	2150420	79114
LAST	galGal3:hg18	Treefam6.0	3:1:4:24:1	0.328211	0.229433	128	100	2203554	90025
LAST	galGal3:hg18	Treefam6.0	3:1:4:24:1	0.328211	0.229433	128	200	2206995	92185
LAST	galGal3:hg18	Treefam6.0	3:2:3:12:1	0.291068	0.0881691	141	20	2078406	92701
LAST	galGal3:hg18	Treefam6.0	3:2:3:12:1	0.291068	0.0881691	141	30	2103889	108386
LAST	galGal3:hg18	Treefam6.0	3:2:3:12:1	0.291068	0.0881691	141	50	2150562	127777
LAST	galGal3:hg18	Treefam6.0	3:2:3:12:1	0.291068	0.0881691	141	100	2209476	148100
LAST	galGal3:hg18	Treefam6.0	3:2:3:12:1	0.291068	0.0881691	141	200	2218679	150378
LAST	galGal3:hg18	Treefam6.0	3:2:3:15:1	0.313701	0.166773	133	20	2104326	82430
LAST	galGal3:hg18	Treefam6.0	3:2:3:15:1	0.313701	0.166773	133	30	2131437	92315
LAST	galGal3:hg18	Treefam6.0	3:2:3:15:1	0.313701	0.166773	133	50	2176695	105055
LAST	galGal3:hg18	Treefam6.0	3:2:3:15:1	0.313701	0.166773	133	100	2238615	124031
LAST	galGal3:hg18	Treefam6.0	3:2:3:15:1	0.313701	0.166773	133	200	2246746	125598
LAST	galGal3:hg18	Treefam6.0	3:2:3:18:1	0.322387	0.206963	130	20	2112479	78461
LAST	galGal3:hg18	Treefam6.0	3:2:3:18:1	0.322387	0.206963	130	30	2138572	84596
LAST	galGal3:hg18	Treefam6.0	3:2:3:18:1	0.322387	0.206963	130	50	2182489	92959
LAST	galGal3:hg18	Treefam6.0	3:2:3:18:1	0.322387	0.206963	130	100	2243289	108503
LAST	galGal3:hg18	Treefam6.0	3:2:3:18:1	0.322387	0.206963	130	200	2249667	111035
LAST	galGal3:hg18	Treefam6.0	3:2:3:21:1	0.324804	0.209864	129	20	2114626	75772
LAST	galGal3:hg18	Treefam6.0	3:2:3:21:1	0.324804	0.209864	129	30	2139224	80371
LAST	galGal3:hg18	Treefam6.0	3:2:3:21:1	0.324804	0.209864	129	50	2184763	88535
LAST	galGal3:hg18	Treefam6.0	3:2:3:21:1	0.324804	0.209864	129	100	2239870	99965
LAST	galGal3:hg18	Treefam6.0	3:2:3:21:1	0.324804	0.209864	129	200	2245854	103736
LAST	galGal3:hg18	Treefam6.0	3:2:3:24:1	0.325719	0.211028	128	20	2117952	74417
LAST	galGal3:hg18	Treefam6.0	3:2:3:24:1	0.325719	0.211028	128	30	2141605	78287
LAST	galGal3:hg18	Treefam6.0	3:2:3:24:1	0.325719	0.211028	128	50	2189120	85150
LAST	galGal3:hg18	Treefam6.0	3:2:3:24:1	0.325719	0.211028	128	100	2239068	95510
LAST	galGal3:hg18	Treefam6.0	3:2:3:24:1	0.325719	0.211028	128	200	2245143	98495
LAST	galGal3:hg18	Treefam6.0	3:2:4:12:1	0.34439	0.190497	121	20	2044648	77915
LAST	galGal3:hg18	Treefam6.0	3:2:4:12:1	0.34439	0.190497	121	30	2082230	88343
LAST	galGal3:hg18	Treefam6.0	3:2:4:12:1	0.34439	0.190497	121	50	2118314	98610
LAST	galGal3:hg18	Treefam6.0	3:2:4:12:1	0.34439	0.190497	121	100	2170124	115793
LAST	galGal3:hg18	Treefam6.0	3:2:4:12:1	0.34439	0.190497	121	200	2172354	122883
LAST	galGal3:hg18	Treefam6.0	3:2:4:15:1	0.357536	0.264646	118	20	2055219	68429
LAST	galGal3:hg18	Treefam6.0	3:2:4:15:1	0.357536	0.264646	118	30	2088080	76088
LAST	galGal3:hg18	Treefam6.0	3:2:4:15:1	0.357536	0.264646	118	50	2118325	83135
LAST	galGal3:hg18	Treefam6.0	3:2:4:15:1	0.357536	0.264646	118	100	2168056	95920
LAST	galGal3:hg18	Treefam6.0	3:2:4:15:1	0.357536	0.264646	118	200	2169503	101648
LAST	galGal3:hg18	Treefam6.0	3:2:4:18:1	0.360612	0.266629	117	20	2059031	64711
LAST	galGal3:hg18	Treefam6.0	3:2:4:18:1	0.360612	0.266629	117	30	2083231	69633
LAST	galGal3:hg18	Treefam6.0	3:2:4:18:1	0.360612	0.266629	117	50	2112706	75452
LAST	galGal3:hg18	Treefam6.0	3:2:4:18:1	0.360612	0.266629	117	100	2161873	86020
LAST	galGal3:hg18	Treefam6.0	3:2:4:18:1	0.360612	0.266629	117	200	2161968	91094
LAST	galGal3:hg18	Treefam6.0	3:2:4:21:1	0.362304	0.277966	116	20	2064048	62833
LAST	galGal3:hg18	Treefam6.0	3:2:4:21:1	0.362304	0.277966	116	30	2086288	66872
LAST	galGal3:hg18	Treefam6.0	3:2:4:21:1	0.362304	0.277966	116	50	2112852	71353
LAST	galGal3:hg18	Treefam6.0	3:2:4:21:1	0.362304	0.277966	116	100	2159889	80223
LAST	galGal3:hg18	Treefam6.0	3:2:4:21:1	0.362304	0.277966	116	200	2161325	84582
LAST	galGal3:hg18	Treefam6.0	3:2:4:24:1	0.362791	0.28345	116	20	2064042	61864
LAST	galGal3:hg18	Treefam6.0	3:2:4:24:1	0.362791	0.28345	116	30	2085000	64781
LAST	galGal3:hg18	Treefam6.0	3:2:4:24:1	0.362791	0.28345	116	50	2109537	68155
LAST	galGal3:hg18	Treefam6.0	3:2:4:24:1	0.362791	0.28345	116	100	2153908	75795
LAST	galGal3:hg18	Treefam6.0	3:2:4:24:1	0.362791	0.28345	116	200	2155616	79825
LAST	galGal3:hg18	Treefam6.0	3:3:3:12:1	0.331894	0.147766	125	20	2033257	79250
LAST	galGal3:hg18	Treefam6.0	3:3:3:12:1	0.331894	0.147766	125	30	2067682	89866
LAST	galGal3:hg18	Treefam6.0	3:3:3:12:1	0.331894	0.147766	125	50	2114927	102471
LAST	galGal3:hg18	Treefam6.0	3:3:3:12:1	0.331894	0.147766	125	100	2168492	121966
LAST	galGal3:hg18	Treefam6.0	3:3:3:12:1	0.331894	0.147766	125	200	2173482	127817
LAST	galGal3:hg18	Treefam6.0	3:3:3:15:1	0.345929	0.207502	121	20	2045394	69107
LAST	galGal3:hg18	Treefam6.0	3:3:3:15:1	0.345929	0.207502	121	30	2079076	77066
LAST	galGal3:hg18	Treefam6.0	3:3:3:15:1	0.345929	0.207502	121	50	2120798	83721
LAST	galGal3:hg18	Treefam6.0	3:3:3:15:1	0.345929	0.207502	121	100	2176384	97512
LAST	galGal3:hg18	Treefam6.0	3:3:3:15:1	0.345929	0.207502	121	200	2180305	103978
LAST	galGal3:hg18	Treefam6.0	3:3:3:18:1	0.349145	0.224973	120	20	2056420	65575
LAST	galGal3:hg18	Treefam6.0	3:3:3:18:1	0.349145	0.224973	120	30	2085821	70857
LAST	galGal3:hg18	Treefam6.0	3:3:3:18:1	0.349145	0.224973	120	50	2127406	76297
LAST	galGal3:hg18	Treefam6.0	3:3:3:18:1	0.349145	0.224973	120	100	2180785	87293
LAST	galGal3:hg18	Treefam6.0	3:3:3:18:1	0.349145	0.224973	120	200	2182906	92635
LAST	galGal3:hg18	Treefam6.0	3:3:3:21:1	0.356093	0.244601	118	20	2056669	63944
LAST	galGal3:hg18	Treefam6.0	3:3:3:21:1	0.356093	0.244601	118	30	2086283	68636
LAST	galGal3:hg18	Treefam6.0	3:3:3:21:1	0.356093	0.244601	118	50	2126703	73471
LAST	galGal3:hg18	Treefam6.0	3:3:3:21:1	0.356093	0.244601	118	100	2175775	81999
LAST	galGal3:hg18	Treefam6.0	3:3:3:21:1	0.356093	0.244601	118	200	2177475	87391
LAST	galGal3:hg18	Treefam6.0	3:3:3:24:1	0.346706	0.227967	121	20	2044503	61890
LAST	galGal3:hg18	Treefam6.0	3:3:3:24:1	0.346706	0.227967	121	30	2074376	66108
LAST	galGal3:hg18	Treefam6.0	3:3:3:24:1	0.346706	0.227967	121	50	2113279	70187
LAST	galGal3:hg18	Treefam6.0	3:3:3:24:1	0.346706	0.227967	121	100	2159715	77283
LAST	galGal3:hg18	Treefam6.0	3:3:3:24:1	0.346706	0.227967	121	200	2160908	82462
LAST	galGal3:hg18	Treefam6.0	3:3:4:12:1	0.371781	0.262709	113	20	1970389	68059
LAST	galGal3:hg18	Treefam6.0	3:3:4:12:1	0.371781	0.262709	113	30	2012465	77401
LAST	galGal3:hg18	Treefam6.0	3:3:4:12:1	0.371781	0.262709	113	50	2049496	86098
LAST	galGal3:hg18	Treefam6.0	3:3:4:12:1	0.371781	0.262709	113	100	2093335	100492
LAST	galGal3:hg18	Treefam6.0	3:3:4:12:1	0.371781	0.262709	113	200	2093418	105169
LAST	galGal3:hg18	Treefam6.0	3:3:4:15:1	0.380212	0.290462	111	20	1980880	60768
LAST	galGal3:hg18	Treefam6.0	3:3:4:15:1	0.380212	0.290462	111	30	2015641	66700
LAST	galGal3:hg18	Treefam6.0	3:3:4:15:1	0.380212	0.290462	111	50	2047761	73230
LAST	galGal3:hg18	Treefam6.0	3:3:4:15:1	0.380212	0.290462	111	100	2091530	83542
LAST	galGal3:hg18	Treefam6.0	3:3:4:15:1	0.380212	0.290462	111	200	2090532	88858
LAST	galGal3:hg18	Treefam6.0	3:3:4:18:1	0.382318	0.301438	110	20	1988100	58034
LAST	galGal3:hg18	Treefam6.0	3:3:4:18:1	0.382318	0.301438	110	30	2016214	62349
LAST	galGal3:hg18	Treefam6.0	3:3:4:18:1	0.382318	0.301438	110	50	2043729	67033
LAST	galGal3:hg18	Treefam6.0	3:3:4:18:1	0.382318	0.301438	110	100	2085114	74832
LAST	galGal3:hg18	Treefam6.0	3:3:4:18:1	0.382318	0.301438	110	200	2083611	78939
LAST	galGal3:hg18	Treefam6.0	3:3:4:21:1	0.383916	0.307764	110	20	1992899	56905
LAST	galGal3:hg18	Treefam6.0	3:3:4:21:1	0.383916	0.307764	110	30	2014694	60057
LAST	galGal3:hg18	Treefam6.0	3:3:4:21:1	0.383916	0.307764	110	50	2039108	63852
LAST	galGal3:hg18	Treefam6.0	3:3:4:21:1	0.383916	0.307764	110	100	2077697	70666
LAST	galGal3:hg18	Treefam6.0	3:3:4:21:1	0.383916	0.307764	110	200	2077325	74223
LAST	galGal3:hg18	Treefam6.0	3:3:4:24:1	0.383878	0.304781	110	20	1994592	56263
LAST	galGal3:hg18	Treefam6.0	3:3:4:24:1	0.383878	0.304781	110	30	2013093	58692
LAST	galGal3:hg18	Treefam6.0	3:3:4:24:1	0.383878	0.304781	110	50	2036994	61961
LAST	galGal3:hg18	Treefam6.0	3:3:4:24:1	0.383878	0.304781	110	100	2073503	67649
LAST	galGal3:hg18	Treefam6.0	3:3:4:24:1	0.383878	0.304781	110	200	2074815	70323
LAST	galGal3:hg18	Treefam6.0	4:1:4:20:1	0.157599	0.0228115	251	20	1960075	98477
LAST	galGal3:hg18	Treefam6.0	4:1:4:20:1	0.157599	0.0228115	251	30	1983867	108635
LAST	galGal3:hg18	Treefam6.0	4:1:4:20:1	0.157599	0.0228115	251	50	2025241	132881
LAST	galGal3:hg18	Treefam6.0	4:1:4:20:1	0.157599	0.0228115	251	100	2119538	155143
LAST	galGal3:hg18	Treefam6.0	4:1:4:20:1	0.157599	0.0228115	251	200	2166229	163320
LAST	galGal3:hg18	Treefam6.0	4:1:4:24:1	0.186487	0.0701304	218	20	2078650	95886
LAST	galGal3:hg18	Treefam6.0	4:1:4:24:1	0.186487	0.0701304	218	30	2101502	104436
LAST	galGal3:hg18	Treefam6.0	4:1:4:24:1	0.186487	0.0701304	218	50	2134163	126411
LAST	galGal3:hg18	Treefam6.0	4:1:4:24:1	0.186487	0.0701304	218	100	2226323	153074
LAST	galGal3:hg18	Treefam6.0	4:1:4:24:1	0.186487	0.0701304	218	200	2264282	157081
LAST	galGal3:hg18	Treefam6.0	4:1:4:28:1	0.195443	0.121012	211	20	2096865	90470
LAST	galGal3:hg18	Treefam6.0	4:1:4:28:1	0.195443	0.121012	211	30	2118036	98250
LAST	galGal3:hg18	Treefam6.0	4:1:4:28:1	0.195443	0.121012	211	50	2153069	117460
LAST	galGal3:hg18	Treefam6.0	4:1:4:28:1	0.195443	0.121012	211	100	2239485	144120
LAST	galGal3:hg18	Treefam6.0	4:1:4:28:1	0.195443	0.121012	211	200	2273228	138575
LAST	galGal3:hg18	Treefam6.0	4:1:5:16:1	0.172592	0.0254759	230	20	1954068	95391
LAST	galGal3:hg18	Treefam6.0	4:1:5:16:1	0.172592	0.0254759	230	30	1985842	111184
LAST	galGal3:hg18	Treefam6.0	4:1:5:16:1	0.172592	0.0254759	230	50	2031639	133958
LAST	galGal3:hg18	Treefam6.0	4:1:5:16:1	0.172592	0.0254759	230	100	2114626	155110
LAST	galGal3:hg18	Treefam6.0	4:1:5:16:1	0.172592	0.0254759	230	200	2155953	168102
LAST	galGal3:hg18	Treefam6.0	4:1:5:20:1	0.210978	0.096727	194	20	2075540	85198
LAST	galGal3:hg18	Treefam6.0	4:1:5:20:1	0.210978	0.096727	194	30	2107113	97350
LAST	galGal3:hg18	Treefam6.0	4:1:5:20:1	0.210978	0.096727	194	50	2138474	116219
LAST	galGal3:hg18	Treefam6.0	4:1:5:20:1	0.210978	0.096727	194	100	2220222	144326
LAST	galGal3:hg18	Treefam6.0	4:1:5:20:1	0.210978	0.096727	194	200	2244458	146881
LAST	galGal3:hg18	Treefam6.0	4:1:5:24:1	0.224964	0.168687	185	20	2099860	80012
LAST	galGal3:hg18	Treefam6.0	4:1:5:24:1	0.224964	0.168687	185	30	2126390	87793
LAST	galGal3:hg18	Treefam6.0	4:1:5:24:1	0.224964	0.168687	185	50	2154861	102216
LAST	galGal3:hg18	Treefam6.0	4:1:5:24:1	0.224964	0.168687	185	100	2230636	124207
LAST	galGal3:hg18	Treefam6.0	4:1:5:24:1	0.224964	0.168687	185	200	2255152	126343
LAST	galGal3:hg18	Treefam6.0	4:1:5:28:1	0.228943	0.191153	182	20	2107373	77110
LAST	galGal3:hg18	Treefam6.0	4:1:5:28:1	0.228943	0.191153	182	30	2130516	83882
LAST	galGal3:hg18	Treefam6.0	4:1:5:28:1	0.228943	0.191153	182	50	2158077	90976
LAST	galGal3:hg18	Treefam6.0	4:1:5:28:1	0.228943	0.191153	182	100	2226200	110172
LAST	galGal3:hg18	Treefam6.0	4:1:5:28:1	0.228943	0.191153	182	200	2251490	115980
LAST	galGal3:hg18	Treefam6.0	4:2:4:16:1	0.168919	0.0190588	233	20	1948380	95335
LAST	galGal3:hg18	Treefam6.0	4:2:4:16:1	0.168919	0.0190588	233	30	1978987	112957
LAST	galGal3:hg18	Treefam6.0	4:2:4:16:1	0.168919	0.0190588	233	50	2027930	135104
LAST	galGal3:hg18	Treefam6.0	4:2:4:16:1	0.168919	0.0190588	233	100	2108451	157385
LAST	galGal3:hg18	Treefam6.0	4:2:4:16:1	0.168919	0.0190588	233	200	2152215	166719
LAST	galGal3:hg18	Treefam6.0	4:2:4:20:1	0.21028	0.0847746	194	20	2089281	88644
LAST	galGal3:hg18	Treefam6.0	4:2:4:20:1	0.21028	0.0847746	194	30	2120172	100191
LAST	galGal3:hg18	Treefam6.0	4:2:4:20:1	0.21028	0.0847746	194	50	2153216	122356
LAST	galGal3:hg18	Treefam6.0	4:2:4:20:1	0.21028	0.0847746	194	100	2233094	145562
LAST	galGal3:hg18	Treefam6.0	4:2:4:20:1	0.21028	0.0847746	194	200	2259667	151373
LAST	galGal3:hg18	Treefam6.0	4:2:4:24:1	0.223377	0.146417	185	20	2110794	84094
LAST	galGal3:hg18	Treefam6.0	4:2:4:24:1	0.223377	0.146417	185	30	2135195	90756
LAST	galGal3:hg18	Treefam6.0	4:2:4:24:1	0.223377	0.146417	185	50	2170518	105947
LAST	galGal3:hg18	Treefam6.0	4:2:4:24:1	0.223377	0.146417	185	100	2249303	129576
LAST	galGal3:hg18	Treefam6.0	4:2:4:24:1	0.223377	0.146417	185	200	2274580	128822
LAST	galGal3:hg18	Treefam6.0	4:2:4:28:1	0.227646	0.164734	183	20	2114760	80206
LAST	galGal3:hg18	Treefam6.0	4:2:4:28:1	0.227646	0.164734	183	30	2135998	85775
LAST	galGal3:hg18	Treefam6.0	4:2:4:28:1	0.227646	0.164734	183	50	2174728	97804
LAST	galGal3:hg18	Treefam6.0	4:2:4:28:1	0.227646	0.164734	183	100	2247781	115776
LAST	galGal3:hg18	Treefam6.0	4:2:4:28:1	0.227646	0.164734	183	200	2273677	120761
LAST	galGal3:hg18	Treefam6.0	4:2:5:16:1	0.224697	0.087069	182	20	2040454	87161
LAST	galGal3:hg18	Treefam6.0	4:2:5:16:1	0.224697	0.087069	182	30	2080075	100853
LAST	galGal3:hg18	Treefam6.0	4:2:5:16:1	0.224697	0.087069	182	50	2123115	122772
LAST	galGal3:hg18	Treefam6.0	4:2:5:16:1	0.224697	0.087069	182	100	2194815	149821
LAST	galGal3:hg18	Treefam6.0	4:2:5:16:1	0.224697	0.087069	182	200	2216163	155251
LAST	galGal3:hg18	Treefam6.0	4:2:5:20:1	0.244824	0.190672	170	20	2074519	75673
LAST	galGal3:hg18	Treefam6.0	4:2:5:20:1	0.244824	0.190672	170	30	2107910	85027
LAST	galGal3:hg18	Treefam6.0	4:2:5:20:1	0.244824	0.190672	170	50	2143257	97219
LAST	galGal3:hg18	Treefam6.0	4:2:5:20:1	0.244824	0.190672	170	100	2215546	118461
LAST	galGal3:hg18	Treefam6.0	4:2:5:20:1	0.244824	0.190672	170	200	2236543	126529
LAST	galGal3:hg18	Treefam6.0	4:2:5:24:1	0.251962	0.220522	166	20	2084884	70541
LAST	galGal3:hg18	Treefam6.0	4:2:5:24:1	0.251962	0.220522	166	30	2113722	77466
LAST	galGal3:hg18	Treefam6.0	4:2:5:24:1	0.251962	0.220522	166	50	2143381	84787
LAST	galGal3:hg18	Treefam6.0	4:2:5:24:1	0.251962	0.220522	166	100	2210729	99640
LAST	galGal3:hg18	Treefam6.0	4:2:5:24:1	0.251962	0.220522	166	200	2232900	110297
LAST	galGal3:hg18	Treefam6.0	4:2:5:28:1	0.253861	0.233067	165	20	2088076	67797
LAST	galGal3:hg18	Treefam6.0	4:2:5:28:1	0.253861	0.233067	165	30	2112909	73601
LAST	galGal3:hg18	Treefam6.0	4:2:5:28:1	0.253861	0.233067	165	50	2138947	79262
LAST	galGal3:hg18	Treefam6.0	4:2:5:28:1	0.253861	0.233067	165	100	2201632	91366
LAST	galGal3:hg18	Treefam6.0	4:2:5:28:1	0.253861	0.233067	165	200	2222513	100392
LAST	galGal3:hg18	Treefam6.0	4:3:4:16:1	0.215622	0.0700378	189	20	2027274	88721
LAST	galGal3:hg18	Treefam6.0	4:3:4:16:1	0.215622	0.0700378	189	30	2061960	101711
LAST	galGal3:hg18	Treefam6.0	4:3:4:16:1	0.215622	0.0700378	189	50	2107519	124942
LAST	galGal3:hg18	Treefam6.0	4:3:4:16:1	0.215622	0.0700378	189	100	2176706	152463
LAST	galGal3:hg18	Treefam6.0	4:3:4:16:1	0.215622	0.0700378	189	200	2204704	157420
LAST	galGal3:hg18	Treefam6.0	4:3:4:20:1	0.239329	0.144677	173	20	2077151	78298
LAST	galGal3:hg18	Treefam6.0	4:3:4:20:1	0.239329	0.144677	173	30	2107319	87946
LAST	galGal3:hg18	Treefam6.0	4:3:4:20:1	0.239329	0.144677	173	50	2146549	103438
LAST	galGal3:hg18	Treefam6.0	4:3:4:20:1	0.239329	0.144677	173	100	2221061	125406
LAST	galGal3:hg18	Treefam6.0	4:3:4:20:1	0.239329	0.144677	173	200	2242233	132474
LAST	galGal3:hg18	Treefam6.0	4:3:4:24:1	0.247194	0.198112	169	20	2089149	72728
LAST	galGal3:hg18	Treefam6.0	4:3:4:24:1	0.247194	0.198112	169	30	2115083	79951
LAST	galGal3:hg18	Treefam6.0	4:3:4:24:1	0.247194	0.198112	169	50	2149696	89789
LAST	galGal3:hg18	Treefam6.0	4:3:4:24:1	0.247194	0.198112	169	100	2222620	106227
LAST	galGal3:hg18	Treefam6.0	4:3:4:24:1	0.247194	0.198112	169	200	2245554	115390
LAST	galGal3:hg18	Treefam6.0	4:3:4:28:1	0.24939	0.215865	168	20	2092790	70839
LAST	galGal3:hg18	Treefam6.0	4:3:4:28:1	0.24939	0.215865	168	30	2114827	76946
LAST	galGal3:hg18	Treefam6.0	4:3:4:28:1	0.24939	0.215865	168	50	2152376	84660
LAST	galGal3:hg18	Treefam6.0	4:3:4:28:1	0.24939	0.215865	168	100	2222458	96953
LAST	galGal3:hg18	Treefam6.0	4:3:4:28:1	0.24939	0.215865	168	200	2242396	103494
LAST	galGal3:hg18	Treefam6.0	4:3:5:16:1	0.250119	0.144501	166	20	2008574	77020
LAST	galGal3:hg18	Treefam6.0	4:3:5:16:1	0.250119	0.144501	166	30	2055105	90287
LAST	galGal3:hg18	Treefam6.0	4:3:5:16:1	0.250119	0.144501	166	50	2095954	103264
LAST	galGal3:hg18	Treefam6.0	4:3:5:16:1	0.250119	0.144501	166	100	2166104	127955
LAST	galGal3:hg18	Treefam6.0	4:3:5:16:1	0.250119	0.144501	166	200	2181612	136195
LAST	galGal3:hg18	Treefam6.0	4:3:5:20:1	0.264862	0.238491	158	20	2037365	67485
LAST	galGal3:hg18	Treefam6.0	4:3:5:20:1	0.264862	0.238491	158	30	2073224	75327
LAST	galGal3:hg18	Treefam6.0	4:3:5:20:1	0.264862	0.238491	158	50	2108118	84714
LAST	galGal3:hg18	Treefam6.0	4:3:5:20:1	0.264862	0.238491	158	100	2174033	100287
LAST	galGal3:hg18	Treefam6.0	4:3:5:20:1	0.264862	0.238491	158	200	2191562	110211
LAST	galGal3:hg18	Treefam6.0	4:3:5:24:1	0.269808	0.24986	156	20	2046134	63899
LAST	galGal3:hg18	Treefam6.0	4:3:5:24:1	0.269808	0.24986	156	30	2074279	68965
LAST	galGal3:hg18	Treefam6.0	4:3:5:24:1	0.269808	0.24986	156	50	2106233	76074
LAST	galGal3:hg18	Treefam6.0	4:3:5:24:1	0.269808	0.24986	156	100	2167319	87824
LAST	galGal3:hg18	Treefam6.0	4:3:5:24:1	0.269808	0.24986	156	200	2182477	96596
LAST	galGal3:hg18	Treefam6.0	4:3:5:28:1	0.271004	0.256722	155	20	2050779	62263
LAST	galGal3:hg18	Treefam6.0	4:3:5:28:1	0.271004	0.256722	155	30	2072691	66073
LAST	galGal3:hg18	Treefam6.0	4:3:5:28:1	0.271004	0.256722	155	50	2101562	71255
LAST	galGal3:hg18	Treefam6.0	4:3:5:28:1	0.271004	0.256722	155	100	2157894	80698
LAST	galGal3:hg18	Treefam6.0	4:3:5:28:1	0.271004	0.256722	155	200	2173321	89204
LAST	galGal3:hg18	Treefam6.0	4:4:4:16:1	0.241288	0.111016	171	20	1999930	78784
LAST	galGal3:hg18	Treefam6.0	4:4:4:16:1	0.241288	0.111016	171	30	2039790	91312
LAST	galGal3:hg18	Treefam6.0	4:4:4:16:1	0.241288	0.111016	171	50	2084426	107059
LAST	galGal3:hg18	Treefam6.0	4:4:4:16:1	0.241288	0.111016	171	100	2154125	133000
LAST	galGal3:hg18	Treefam6.0	4:4:4:16:1	0.241288	0.111016	171	200	2173630	141186
LAST	galGal3:hg18	Treefam6.0	4:4:4:20:1	0.256736	0.181636	162	20	2025803	68484
LAST	galGal3:hg18	Treefam6.0	4:4:4:20:1	0.256736	0.181636	162	30	2056108	76142
LAST	galGal3:hg18	Treefam6.0	4:4:4:20:1	0.256736	0.181636	162	50	2093854	86326
LAST	galGal3:hg18	Treefam6.0	4:4:4:20:1	0.256736	0.181636	162	100	2166215	104536
LAST	galGal3:hg18	Treefam6.0	4:4:4:20:1	0.256736	0.181636	162	200	2186914	114808
LAST	galGal3:hg18	Treefam6.0	4:4:4:24:1	0.262209	0.218273	160	20	2046395	65320
LAST	galGal3:hg18	Treefam6.0	4:4:4:24:1	0.262209	0.218273	160	30	2070349	69921
LAST	galGal3:hg18	Treefam6.0	4:4:4:24:1	0.262209	0.218273	160	50	2105405	77226
LAST	galGal3:hg18	Treefam6.0	4:4:4:24:1	0.262209	0.218273	160	100	2173650	88958
LAST	galGal3:hg18	Treefam6.0	4:4:4:24:1	0.262209	0.218273	160	200	2192996	98687
LAST	galGal3:hg18	Treefam6.0	4:4:4:28:1	0.264191	0.231783	159	20	2049161	63223
LAST	galGal3:hg18	Treefam6.0	4:4:4:28:1	0.264191	0.231783	159	30	2068003	66556
LAST	galGal3:hg18	Treefam6.0	4:4:4:28:1	0.264191	0.231783	159	50	2104507	72676
LAST	galGal3:hg18	Treefam6.0	4:4:4:28:1	0.264191	0.231783	159	100	2167867	82320
LAST	galGal3:hg18	Treefam6.0	4:4:4:28:1	0.264191	0.231783	159	200	2186570	90571
LAST	galGal3:hg18	Treefam6.0	4:4:5:16:1	0.26841	0.191082	155	20	1958555	69643
LAST	galGal3:hg18	Treefam6.0	4:4:5:16:1	0.26841	0.191082	155	30	2007925	81017
LAST	galGal3:hg18	Treefam6.0	4:4:5:16:1	0.26841	0.191082	155	50	2053291	92287
LAST	galGal3:hg18	Treefam6.0	4:4:5:16:1	0.26841	0.191082	155	100	2117082	112930
LAST	galGal3:hg18	Treefam6.0	4:4:5:16:1	0.26841	0.191082	155	200	2132078	124105
LAST	galGal3:hg18	Treefam6.0	4:4:5:20:1	0.278897	0.259508	151	20	1975843	61422
LAST	galGal3:hg18	Treefam6.0	4:4:5:20:1	0.278897	0.259508	151	30	2015089	68497
LAST	galGal3:hg18	Treefam6.0	4:4:5:20:1	0.278897	0.259508	151	50	2053218	76049
LAST	galGal3:hg18	Treefam6.0	4:4:5:20:1	0.278897	0.259508	151	100	2112869	88866
LAST	galGal3:hg18	Treefam6.0	4:4:5:20:1	0.278897	0.259508	151	200	2127538	98388
LAST	galGal3:hg18	Treefam6.0	4:4:5:24:1	0.28217	0.274019	149	20	1989478	58675
LAST	galGal3:hg18	Treefam6.0	4:4:5:24:1	0.28217	0.274019	149	30	2019840	63111
LAST	galGal3:hg18	Treefam6.0	4:4:5:24:1	0.28217	0.274019	149	50	2049822	68490
LAST	galGal3:hg18	Treefam6.0	4:4:5:24:1	0.28217	0.274019	149	100	2107592	78870
LAST	galGal3:hg18	Treefam6.0	4:4:5:24:1	0.28217	0.274019	149	200	2122815	87296
LAST	galGal3:hg18	Treefam6.0	4:4:5:28:1	0.283323	0.289624	149	20	1995344	57591
LAST	galGal3:hg18	Treefam6.0	4:4:5:28:1	0.283323	0.289624	149	30	2019961	60721
LAST	galGal3:hg18	Treefam6.0	4:4:5:28:1	0.283323	0.289624	149	50	2047217	65091
LAST	galGal3:hg18	Treefam6.0	4:4:5:28:1	0.283323	0.289624	149	100	2098760	73361
LAST	galGal3:hg18	Treefam6.0	4:4:5:28:1	0.283323	0.289624	149	200	2111100	79327
LAST	galGal3:hg18	Treefam6.0	hoxd55:400:30	0.00602546	0.011333	6433	20	1891775	106860
LAST	galGal3:hg18	Treefam6.0	hoxd55:400:30	0.00602546	0.011333	6433	30	1911552	121180
LAST	galGal3:hg18	Treefam6.0	hoxd55:400:30	0.00602546	0.011333	6433	50	1970879	147508
LAST	galGal3:hg18	Treefam6.0	hoxd55:400:30	0.00602546	0.011333	6433	100	2051548	163461
LAST	galGal3:hg18	Treefam6.0	hoxd55:400:30	0.00602546	0.011333	6433	200	2094316	171113
LAST	galGal3:hg18	Treefam6.0	hoxd70:400:30	0.00917288	0.0823899	4442	20	2095324	96482
LAST	galGal3:hg18	Treefam6.0	hoxd70:400:30	0.00917288	0.0823899	4442	30	2125195	109866
LAST	galGal3:hg18	Treefam6.0	hoxd70:400:30	0.00917288	0.0823899	4442	50	2161421	131706
LAST	galGal3:hg18	Treefam6.0	hoxd70:400:30	0.00917288	0.0823899	4442	100	2225018	157895
LAST	galGal3:hg18	Treefam6.0	hoxd70:400:30	0.00917288	0.0823899	4442	200	2236663	156456
centroid	galGal3:hg18	Treefam6.0	1:1:1:2:1	0.938426	0.145788	45	20	2020567	112986
centroid	galGal3:hg18	Treefam6.0	1:1:1:2:1	0.938426	0.145788	45	30	2052660	120554
centroid	galGal3:hg18	Treefam6.0	1:1:1:2:1	0.938426	0.145788	45	50	2079314	130095
centroid	galGal3:hg18	Treefam6.0	1:1:1:2:1	0.938426	0.145788	45	100	2093739	138012
centroid	galGal3:hg18	Treefam6.0	1:1:1:2:1	0.938426	0.145788	45	200	2100873	144868
centroid	galGal3:hg18	Treefam6.0	1:1:1:3:1	1.02351	0.245483	41	20	2118714	91539
centroid	galGal3:hg18	Treefam6.0	1:1:1:3:1	1.02351	0.245483	41	30	2153425	96124
centroid	galGal3:hg18	Treefam6.0	1:1:1:3:1	1.02351	0.245483	41	50	2177162	103255
centroid	galGal3:hg18	Treefam6.0	1:1:1:3:1	1.02351	0.245483	41	100	2180643	107844
centroid	galGal3:hg18	Treefam6.0	1:1:1:3:1	1.02351	0.245483	41	200	2177374	108977
centroid	galGal3:hg18	Treefam6.0	1:1:1:4:1	1.05687	0.303423	40	20	2131355	78084
centroid	galGal3:hg18	Treefam6.0	1:1:1:4:1	1.05687	0.303423	40	30	2163019	82236
centroid	galGal3:hg18	Treefam6.0	1:1:1:4:1	1.05687	0.303423	40	50	2184710	87675
centroid	galGal3:hg18	Treefam6.0	1:1:1:4:1	1.05687	0.303423	40	100	2189725	93213
centroid	galGal3:hg18	Treefam6.0	1:1:1:4:1	1.05687	0.303423	40	200	2185340	94896
centroid	galGal3:hg18	Treefam6.0	1:1:1:5:1	1.05442	0.299355	40	20	2132717	71741
centroid	galGal3:hg18	Treefam6.0	1:1:1:5:1	1.05442	0.299355	40	30	2162592	75847
centroid	galGal3:hg18	Treefam6.0	1:1:1:5:1	1.05442	0.299355	40	50	2180414	81096
centroid	galGal3:hg18	Treefam6.0	1:1:1:5:1	1.05442	0.299355	40	100	2181203	85855
centroid	galGal3:hg18	Treefam6.0	1:1:1:5:1	1.05442	0.299355	40	200	2175305	86782
centroid	galGal3:hg18	Treefam6.0	1:1:1:6:1	1.0612	0.313943	40	20	2132486	69505
centroid	galGal3:hg18	Treefam6.0	1:1:1:6:1	1.0612	0.313943	40	30	2160357	73115
centroid	galGal3:hg18	Treefam6.0	1:1:1:6:1	1.0612	0.313943	40	50	2174677	77953
centroid	galGal3:hg18	Treefam6.0	1:1:1:6:1	1.0612	0.313943	40	100	2174151	81645
centroid	galGal3:hg18	Treefam6.0	1:1:1:6:1	1.0612	0.313943	40	200	2166237	82558
centroid	galGal3:hg18	Treefam6.0	1:1:1:7:1	1.05692	0.315957	40	20	2130966	68077
centroid	galGal3:hg18	Treefam6.0	1:1:1:7:1	1.05692	0.315957	40	30	2155381	70921
centroid	galGal3:hg18	Treefam6.0	1:1:1:7:1	1.05692	0.315957	40	50	2170355	75267
centroid	galGal3:hg18	Treefam6.0	1:1:1:7:1	1.05692	0.315957	40	100	2169254	79037
centroid	galGal3:hg18	Treefam6.0	1:1:1:7:1	1.05692	0.315957	40	200	2161278	79241
centroid	galGal3:hg18	Treefam6.0	1:1:2:2:1	1.16996	0.352008	37	20	1813504	84176
centroid	galGal3:hg18	Treefam6.0	1:1:2:2:1	1.16996	0.352008	37	30	1828505	88410
centroid	galGal3:hg18	Treefam6.0	1:1:2:2:1	1.16996	0.352008	37	50	1843191	93096
centroid	galGal3:hg18	Treefam6.0	1:1:2:2:1	1.16996	0.352008	37	100	1848161	97795
centroid	galGal3:hg18	Treefam6.0	1:1:2:2:1	1.16996	0.352008	37	200	1844807	98761
centroid	galGal3:hg18	Treefam6.0	1:1:2:3:1	1.21898	0.474891	35	20	1843823	62289
centroid	galGal3:hg18	Treefam6.0	1:1:2:3:1	1.21898	0.474891	35	30	1858930	65236
centroid	galGal3:hg18	Treefam6.0	1:1:2:3:1	1.21898	0.474891	35	50	1867426	68228
centroid	galGal3:hg18	Treefam6.0	1:1:2:3:1	1.21898	0.474891	35	100	1863742	69968
centroid	galGal3:hg18	Treefam6.0	1:1:2:3:1	1.21898	0.474891	35	200	1861725	71613
centroid	galGal3:hg18	Treefam6.0	1:1:2:4:1	1.23043	0.507912	35	20	1840083	53187
centroid	galGal3:hg18	Treefam6.0	1:1:2:4:1	1.23043	0.507912	35	30	1852124	55404
centroid	galGal3:hg18	Treefam6.0	1:1:2:4:1	1.23043	0.507912	35	50	1860272	57500
centroid	galGal3:hg18	Treefam6.0	1:1:2:4:1	1.23043	0.507912	35	100	1856093	58632
centroid	galGal3:hg18	Treefam6.0	1:1:2:4:1	1.23043	0.507912	35	200	1851682	59642
centroid	galGal3:hg18	Treefam6.0	1:1:2:5:1	1.23246	0.525862	35	20	1838448	49427
centroid	galGal3:hg18	Treefam6.0	1:1:2:5:1	1.23246	0.525862	35	30	1849150	51165
centroid	galGal3:hg18	Treefam6.0	1:1:2:5:1	1.23246	0.525862	35	50	1856156	52584
centroid	galGal3:hg18	Treefam6.0	1:1:2:5:1	1.23246	0.525862	35	100	1852705	54239
centroid	galGal3:hg18	Treefam6.0	1:1:2:5:1	1.23246	0.525862	35	200	1848626	55329
centroid	galGal3:hg18	Treefam6.0	1:1:2:6:1	1.2298	0.514461	35	20	1835719	47601
centroid	galGal3:hg18	Treefam6.0	1:1:2:6:1	1.2298	0.514461	35	30	1846038	48908
centroid	galGal3:hg18	Treefam6.0	1:1:2:6:1	1.2298	0.514461	35	50	1851030	50261
centroid	galGal3:hg18	Treefam6.0	1:1:2:6:1	1.2298	0.514461	35	100	1845759	51586
centroid	galGal3:hg18	Treefam6.0	1:1:2:6:1	1.2298	0.514461	35	200	1843053	52212
centroid	galGal3:hg18	Treefam6.0	1:1:2:7:1	1.23839	0.530706	35	20	1833737	46702
centroid	galGal3:hg18	Treefam6.0	1:1:2:7:1	1.23839	0.530706	35	30	1843663	47762
centroid	galGal3:hg18	Treefam6.0	1:1:2:7:1	1.23839	0.530706	35	50	1847945	49271
centroid	galGal3:hg18	Treefam6.0	1:1:2:7:1	1.23839	0.530706	35	100	1843902	50557
centroid	galGal3:hg18	Treefam6.0	1:1:2:7:1	1.23839	0.530706	35	200	1840884	51193
centroid	galGal3:hg18	Treefam6.0	2:1:2:10:1	0.444303	0.156019	94	20	2129664	91832
centroid	galGal3:hg18	Treefam6.0	2:1:2:10:1	0.444303	0.156019	94	30	2164460	101142
centroid	galGal3:hg18	Treefam6.0	2:1:2:10:1	0.444303	0.156019	94	50	2217925	114625
centroid	galGal3:hg18	Treefam6.0	2:1:2:10:1	0.444303	0.156019	94	100	2252672	125890
centroid	galGal3:hg18	Treefam6.0	2:1:2:10:1	0.444303	0.156019	94	200	2264865	123034
centroid	galGal3:hg18	Treefam6.0	2:1:2:12:1	0.456455	0.185601	92	20	2141777	86295
centroid	galGal3:hg18	Treefam6.0	2:1:2:12:1	0.456455	0.185601	92	30	2179519	91782
centroid	galGal3:hg18	Treefam6.0	2:1:2:12:1	0.456455	0.185601	92	50	2232459	102062
centroid	galGal3:hg18	Treefam6.0	2:1:2:12:1	0.456455	0.185601	92	100	2268009	114594
centroid	galGal3:hg18	Treefam6.0	2:1:2:12:1	0.456455	0.185601	92	200	2272827	108938
centroid	galGal3:hg18	Treefam6.0	2:1:2:14:1	0.458831	0.190474	91	20	2148845	83857
centroid	galGal3:hg18	Treefam6.0	2:1:2:14:1	0.458831	0.190474	91	30	2188673	89571
centroid	galGal3:hg18	Treefam6.0	2:1:2:14:1	0.458831	0.190474	91	50	2240045	98269
centroid	galGal3:hg18	Treefam6.0	2:1:2:14:1	0.458831	0.190474	91	100	2272113	108435
centroid	galGal3:hg18	Treefam6.0	2:1:2:14:1	0.458831	0.190474	91	200	2273884	106811
centroid	galGal3:hg18	Treefam6.0	2:1:2:16:1	0.460835	0.199729	91	20	2147783	81231
centroid	galGal3:hg18	Treefam6.0	2:1:2:16:1	0.460835	0.199729	91	30	2190458	87043
centroid	galGal3:hg18	Treefam6.0	2:1:2:16:1	0.460835	0.199729	91	50	2237011	92876
centroid	galGal3:hg18	Treefam6.0	2:1:2:16:1	0.460835	0.199729	91	100	2266780	101112
centroid	galGal3:hg18	Treefam6.0	2:1:2:16:1	0.460835	0.199729	91	200	2266663	101190
centroid	galGal3:hg18	Treefam6.0	2:1:2:6:1	0.334835	0.0267208	119	20	1902652	91268
centroid	galGal3:hg18	Treefam6.0	2:1:2:6:1	0.334835	0.0267208	119	30	1920078	98147
centroid	galGal3:hg18	Treefam6.0	2:1:2:6:1	0.334835	0.0267208	119	50	1978395	108426
centroid	galGal3:hg18	Treefam6.0	2:1:2:6:1	0.334835	0.0267208	119	100	2023609	120064
centroid	galGal3:hg18	Treefam6.0	2:1:2:6:1	0.334835	0.0267208	119	200	2051525	127448
centroid	galGal3:hg18	Treefam6.0	2:1:2:8:1	0.418312	0.0924545	98	20	2096481	100307
centroid	galGal3:hg18	Treefam6.0	2:1:2:8:1	0.418312	0.0924545	98	30	2120043	109197
centroid	galGal3:hg18	Treefam6.0	2:1:2:8:1	0.418312	0.0924545	98	50	2173898	125646
centroid	galGal3:hg18	Treefam6.0	2:1:2:8:1	0.418312	0.0924545	98	100	2212672	136941
centroid	galGal3:hg18	Treefam6.0	2:1:2:8:1	0.418312	0.0924545	98	200	2235618	136422
centroid	galGal3:hg18	Treefam6.0	2:1:3:10:1	0.535713	0.278652	79	20	2069638	70664
centroid	galGal3:hg18	Treefam6.0	2:1:3:10:1	0.535713	0.278652	79	30	2093667	75043
centroid	galGal3:hg18	Treefam6.0	2:1:3:10:1	0.535713	0.278652	79	50	2123023	80548
centroid	galGal3:hg18	Treefam6.0	2:1:3:10:1	0.535713	0.278652	79	100	2153104	88119
centroid	galGal3:hg18	Treefam6.0	2:1:3:10:1	0.535713	0.278652	79	200	2151119	90035
centroid	galGal3:hg18	Treefam6.0	2:1:3:12:1	0.538487	0.294518	79	20	2067445	66026
centroid	galGal3:hg18	Treefam6.0	2:1:3:12:1	0.538487	0.294518	79	30	2091059	69627
centroid	galGal3:hg18	Treefam6.0	2:1:3:12:1	0.538487	0.294518	79	50	2117206	73334
centroid	galGal3:hg18	Treefam6.0	2:1:3:12:1	0.538487	0.294518	79	100	2146379	79912
centroid	galGal3:hg18	Treefam6.0	2:1:3:12:1	0.538487	0.294518	79	200	2145220	81035
centroid	galGal3:hg18	Treefam6.0	2:1:3:14:1	0.54017	0.29994	78	20	2075143	64088
centroid	galGal3:hg18	Treefam6.0	2:1:3:14:1	0.54017	0.29994	78	30	2096675	66764
centroid	galGal3:hg18	Treefam6.0	2:1:3:14:1	0.54017	0.29994	78	50	2124253	69842
centroid	galGal3:hg18	Treefam6.0	2:1:3:14:1	0.54017	0.29994	78	100	2150832	75394
centroid	galGal3:hg18	Treefam6.0	2:1:3:14:1	0.54017	0.29994	78	200	2146608	75335
centroid	galGal3:hg18	Treefam6.0	2:1:3:16:1	0.540381	0.297974	78	20	2074700	62850
centroid	galGal3:hg18	Treefam6.0	2:1:3:16:1	0.540381	0.297974	78	30	2094554	65059
centroid	galGal3:hg18	Treefam6.0	2:1:3:16:1	0.540381	0.297974	78	50	2122165	68061
centroid	galGal3:hg18	Treefam6.0	2:1:3:16:1	0.540381	0.297974	78	100	2147134	73333
centroid	galGal3:hg18	Treefam6.0	2:1:3:16:1	0.540381	0.297974	78	200	2144233	72694
centroid	galGal3:hg18	Treefam6.0	2:1:3:6:1	0.482675	0.141016	86	20	2014115	94661
centroid	galGal3:hg18	Treefam6.0	2:1:3:6:1	0.482675	0.141016	86	30	2033278	102192
centroid	galGal3:hg18	Treefam6.0	2:1:3:6:1	0.482675	0.141016	86	50	2073353	111017
centroid	galGal3:hg18	Treefam6.0	2:1:3:6:1	0.482675	0.141016	86	100	2110714	121968
centroid	galGal3:hg18	Treefam6.0	2:1:3:6:1	0.482675	0.141016	86	200	2124671	124769
centroid	galGal3:hg18	Treefam6.0	2:1:3:8:1	0.52115	0.252345	81	20	2057341	78974
centroid	galGal3:hg18	Treefam6.0	2:1:3:8:1	0.52115	0.252345	81	30	2081848	84568
centroid	galGal3:hg18	Treefam6.0	2:1:3:8:1	0.52115	0.252345	81	50	2114877	90763
centroid	galGal3:hg18	Treefam6.0	2:1:3:8:1	0.52115	0.252345	81	100	2150259	99524
centroid	galGal3:hg18	Treefam6.0	2:1:3:8:1	0.52115	0.252345	81	200	2152467	100177
centroid	galGal3:hg18	Treefam6.0	2:2:2:10:1	0.523921	0.245574	80	20	2084502	72747
centroid	galGal3:hg18	Treefam6.0	2:2:2:10:1	0.523921	0.245574	80	30	2118365	77205
centroid	galGal3:hg18	Treefam6.0	2:2:2:10:1	0.523921	0.245574	80	50	2166310	83012
centroid	galGal3:hg18	Treefam6.0	2:2:2:10:1	0.523921	0.245574	80	100	2198846	91616
centroid	galGal3:hg18	Treefam6.0	2:2:2:10:1	0.523921	0.245574	80	200	2198924	93547
centroid	galGal3:hg18	Treefam6.0	2:2:2:12:1	0.526843	0.241912	80	20	2084827	68308
centroid	galGal3:hg18	Treefam6.0	2:2:2:12:1	0.526843	0.241912	80	30	2119444	71892
centroid	galGal3:hg18	Treefam6.0	2:2:2:12:1	0.526843	0.241912	80	50	2165314	77311
centroid	galGal3:hg18	Treefam6.0	2:2:2:12:1	0.526843	0.241912	80	100	2193193	84598
centroid	galGal3:hg18	Treefam6.0	2:2:2:12:1	0.526843	0.241912	80	200	2193086	86860
centroid	galGal3:hg18	Treefam6.0	2:2:2:14:1	0.529099	0.25597	80	20	2084836	66135
centroid	galGal3:hg18	Treefam6.0	2:2:2:14:1	0.529099	0.25597	80	30	2120394	69266
centroid	galGal3:hg18	Treefam6.0	2:2:2:14:1	0.529099	0.25597	80	50	2162683	73947
centroid	galGal3:hg18	Treefam6.0	2:2:2:14:1	0.529099	0.25597	80	100	2186552	80935
centroid	galGal3:hg18	Treefam6.0	2:2:2:14:1	0.529099	0.25597	80	200	2186006	82013
centroid	galGal3:hg18	Treefam6.0	2:2:2:16:1	0.53035	0.246657	79	20	2085801	64977
centroid	galGal3:hg18	Treefam6.0	2:2:2:16:1	0.53035	0.246657	79	30	2122843	68854
centroid	galGal3:hg18	Treefam6.0	2:2:2:16:1	0.53035	0.246657	79	50	2159422	72081
centroid	galGal3:hg18	Treefam6.0	2:2:2:16:1	0.53035	0.246657	79	100	2182103	79093
centroid	galGal3:hg18	Treefam6.0	2:2:2:16:1	0.53035	0.246657	79	200	2178949	78960
centroid	galGal3:hg18	Treefam6.0	2:2:2:6:1	0.474411	0.115064	87	20	2008198	96699
centroid	galGal3:hg18	Treefam6.0	2:2:2:6:1	0.474411	0.115064	87	30	2031378	104850
centroid	galGal3:hg18	Treefam6.0	2:2:2:6:1	0.474411	0.115064	87	50	2077265	116432
centroid	galGal3:hg18	Treefam6.0	2:2:2:6:1	0.474411	0.115064	87	100	2115975	129778
centroid	galGal3:hg18	Treefam6.0	2:2:2:6:1	0.474411	0.115064	87	200	2135736	134546
centroid	galGal3:hg18	Treefam6.0	2:2:2:8:1	0.50781	0.195928	82	20	2062374	80864
centroid	galGal3:hg18	Treefam6.0	2:2:2:8:1	0.50781	0.195928	82	30	2093987	86472
centroid	galGal3:hg18	Treefam6.0	2:2:2:8:1	0.50781	0.195928	82	50	2142170	94556
centroid	galGal3:hg18	Treefam6.0	2:2:2:8:1	0.50781	0.195928	82	100	2174762	103802
centroid	galGal3:hg18	Treefam6.0	2:2:2:8:1	0.50781	0.195928	82	200	2179639	106364
centroid	galGal3:hg18	Treefam6.0	2:2:3:10:1	0.589203	0.356608	72	20	1963045	58650
centroid	galGal3:hg18	Treefam6.0	2:2:3:10:1	0.589203	0.356608	72	30	1987983	62643
centroid	galGal3:hg18	Treefam6.0	2:2:3:10:1	0.589203	0.356608	72	50	2016684	66732
centroid	galGal3:hg18	Treefam6.0	2:2:3:10:1	0.589203	0.356608	72	100	2036537	72283
centroid	galGal3:hg18	Treefam6.0	2:2:3:10:1	0.589203	0.356608	72	200	2034164	72846
centroid	galGal3:hg18	Treefam6.0	2:2:3:12:1	0.591031	0.362734	72	20	1964721	56000
centroid	galGal3:hg18	Treefam6.0	2:2:3:12:1	0.591031	0.362734	72	30	1986207	58566
centroid	galGal3:hg18	Treefam6.0	2:2:3:12:1	0.591031	0.362734	72	50	2012787	61778
centroid	galGal3:hg18	Treefam6.0	2:2:3:12:1	0.591031	0.362734	72	100	2028916	66647
centroid	galGal3:hg18	Treefam6.0	2:2:3:12:1	0.591031	0.362734	72	200	2023550	66857
centroid	galGal3:hg18	Treefam6.0	2:2:3:14:1	0.590316	0.362005	72	20	1965897	54807
centroid	galGal3:hg18	Treefam6.0	2:2:3:14:1	0.590316	0.362005	72	30	1984473	56988
centroid	galGal3:hg18	Treefam6.0	2:2:3:14:1	0.590316	0.362005	72	50	2012553	59990
centroid	galGal3:hg18	Treefam6.0	2:2:3:14:1	0.590316	0.362005	72	100	2027316	63986
centroid	galGal3:hg18	Treefam6.0	2:2:3:14:1	0.590316	0.362005	72	200	2021960	64276
centroid	galGal3:hg18	Treefam6.0	2:2:3:16:1	0.591143	0.363643	72	20	1966022	54217
centroid	galGal3:hg18	Treefam6.0	2:2:3:16:1	0.591143	0.363643	72	30	1982595	55883
centroid	galGal3:hg18	Treefam6.0	2:2:3:16:1	0.591143	0.363643	72	50	2009192	58550
centroid	galGal3:hg18	Treefam6.0	2:2:3:16:1	0.591143	0.363643	72	100	2022472	62044
centroid	galGal3:hg18	Treefam6.0	2:2:3:16:1	0.591143	0.363643	72	200	2016241	62462
centroid	galGal3:hg18	Treefam6.0	2:2:3:6:1	0.558997	0.235674	75	20	1932650	81357
centroid	galGal3:hg18	Treefam6.0	2:2:3:6:1	0.558997	0.235674	75	30	1961281	87712
centroid	galGal3:hg18	Treefam6.0	2:2:3:6:1	0.558997	0.235674	75	50	1998325	96059
centroid	galGal3:hg18	Treefam6.0	2:2:3:6:1	0.558997	0.235674	75	100	2026636	105426
centroid	galGal3:hg18	Treefam6.0	2:2:3:6:1	0.558997	0.235674	75	200	2033942	108585
centroid	galGal3:hg18	Treefam6.0	2:2:3:8:1	0.580115	0.332241	73	20	1955613	65211
centroid	galGal3:hg18	Treefam6.0	2:2:3:8:1	0.580115	0.332241	73	30	1985645	70674
centroid	galGal3:hg18	Treefam6.0	2:2:3:8:1	0.580115	0.332241	73	50	2016784	75423
centroid	galGal3:hg18	Treefam6.0	2:2:3:8:1	0.580115	0.332241	73	100	2040464	82239
centroid	galGal3:hg18	Treefam6.0	2:2:3:8:1	0.580115	0.332241	73	200	2040901	83077
centroid	galGal3:hg18	Treefam6.0	3:1:3:12:1	0.204355	0.0165158	192	20	1886771	82943
centroid	galGal3:hg18	Treefam6.0	3:1:3:12:1	0.204355	0.0165158	192	30	1900347	89019
centroid	galGal3:hg18	Treefam6.0	3:1:3:12:1	0.204355	0.0165158	192	50	1951589	98621
centroid	galGal3:hg18	Treefam6.0	3:1:3:12:1	0.204355	0.0165158	192	100	2021698	108651
centroid	galGal3:hg18	Treefam6.0	3:1:3:12:1	0.204355	0.0165158	192	200	2065535	113721
centroid	galGal3:hg18	Treefam6.0	3:1:3:15:1	0.256092	0.0680889	159	20	2076691	93676
centroid	galGal3:hg18	Treefam6.0	3:1:3:15:1	0.256092	0.0680889	159	30	2091370	102321
centroid	galGal3:hg18	Treefam6.0	3:1:3:15:1	0.256092	0.0680889	159	50	2134458	117614
centroid	galGal3:hg18	Treefam6.0	3:1:3:15:1	0.256092	0.0680889	159	100	2204648	132141
centroid	galGal3:hg18	Treefam6.0	3:1:3:15:1	0.256092	0.0680889	159	200	2240243	134855
centroid	galGal3:hg18	Treefam6.0	3:1:3:18:1	0.27316	0.130009	151	20	2117067	91684
centroid	galGal3:hg18	Treefam6.0	3:1:3:18:1	0.27316	0.130009	151	30	2139283	100340
centroid	galGal3:hg18	Treefam6.0	3:1:3:18:1	0.27316	0.130009	151	50	2180454	114313
centroid	galGal3:hg18	Treefam6.0	3:1:3:18:1	0.27316	0.130009	151	100	2245826	130683
centroid	galGal3:hg18	Treefam6.0	3:1:3:18:1	0.27316	0.130009	151	200	2275519	126834
centroid	galGal3:hg18	Treefam6.0	3:1:3:21:1	0.279462	0.146356	148	20	2129406	88496
centroid	galGal3:hg18	Treefam6.0	3:1:3:21:1	0.279462	0.146356	148	30	2152103	95628
centroid	galGal3:hg18	Treefam6.0	3:1:3:21:1	0.279462	0.146356	148	50	2201527	110228
centroid	galGal3:hg18	Treefam6.0	3:1:3:21:1	0.279462	0.146356	148	100	2260988	125336
centroid	galGal3:hg18	Treefam6.0	3:1:3:21:1	0.279462	0.146356	148	200	2286559	124476
centroid	galGal3:hg18	Treefam6.0	3:1:3:24:1	0.282103	0.154264	147	20	2129140	85573
centroid	galGal3:hg18	Treefam6.0	3:1:3:24:1	0.282103	0.154264	147	30	2153411	90552
centroid	galGal3:hg18	Treefam6.0	3:1:3:24:1	0.282103	0.154264	147	50	2205630	101012
centroid	galGal3:hg18	Treefam6.0	3:1:3:24:1	0.282103	0.154264	147	100	2260798	117630
centroid	galGal3:hg18	Treefam6.0	3:1:3:24:1	0.282103	0.154264	147	200	2282388	116341
centroid	galGal3:hg18	Treefam6.0	3:1:4:12:1	0.293081	0.100759	140	20	2045014	86787
centroid	galGal3:hg18	Treefam6.0	3:1:4:12:1	0.293081	0.100759	140	30	2072134	96483
centroid	galGal3:hg18	Treefam6.0	3:1:4:12:1	0.293081	0.100759	140	50	2108462	110416
centroid	galGal3:hg18	Treefam6.0	3:1:4:12:1	0.293081	0.100759	140	100	2171079	125386
centroid	galGal3:hg18	Treefam6.0	3:1:4:12:1	0.293081	0.100759	140	200	2196040	126593
centroid	galGal3:hg18	Treefam6.0	3:1:4:15:1	0.316422	0.187768	132	20	2087108	79349
centroid	galGal3:hg18	Treefam6.0	3:1:4:15:1	0.316422	0.187768	132	30	2114899	86487
centroid	galGal3:hg18	Treefam6.0	3:1:4:15:1	0.316422	0.187768	132	50	2148345	95442
centroid	galGal3:hg18	Treefam6.0	3:1:4:15:1	0.316422	0.187768	132	100	2210751	110896
centroid	galGal3:hg18	Treefam6.0	3:1:4:15:1	0.316422	0.187768	132	200	2229838	112722
centroid	galGal3:hg18	Treefam6.0	3:1:4:18:1	0.324867	0.226604	129	20	2103238	74444
centroid	galGal3:hg18	Treefam6.0	3:1:4:18:1	0.324867	0.226604	129	30	2127632	80142
centroid	galGal3:hg18	Treefam6.0	3:1:4:18:1	0.324867	0.226604	129	50	2158521	86702
centroid	galGal3:hg18	Treefam6.0	3:1:4:18:1	0.324867	0.226604	129	100	2216329	96806
centroid	galGal3:hg18	Treefam6.0	3:1:4:18:1	0.324867	0.226604	129	200	2230645	101881
centroid	galGal3:hg18	Treefam6.0	3:1:4:21:1	0.326982	0.235096	128	20	2107010	72073
centroid	galGal3:hg18	Treefam6.0	3:1:4:21:1	0.326982	0.235096	128	30	2130420	77767
centroid	galGal3:hg18	Treefam6.0	3:1:4:21:1	0.326982	0.235096	128	50	2156789	82129
centroid	galGal3:hg18	Treefam6.0	3:1:4:21:1	0.326982	0.235096	128	100	2212366	91811
centroid	galGal3:hg18	Treefam6.0	3:1:4:21:1	0.326982	0.235096	128	200	2228204	94588
centroid	galGal3:hg18	Treefam6.0	3:1:4:24:1	0.328211	0.229433	128	20	2107017	69636
centroid	galGal3:hg18	Treefam6.0	3:1:4:24:1	0.328211	0.229433	128	30	2126796	74077
centroid	galGal3:hg18	Treefam6.0	3:1:4:24:1	0.328211	0.229433	128	50	2153265	78434
centroid	galGal3:hg18	Treefam6.0	3:1:4:24:1	0.328211	0.229433	128	100	2205820	87193
centroid	galGal3:hg18	Treefam6.0	3:1:4:24:1	0.328211	0.229433	128	200	2218295	89529
centroid	galGal3:hg18	Treefam6.0	3:2:3:12:1	0.291068	0.0881691	141	20	2056182	89448
centroid	galGal3:hg18	Treefam6.0	3:2:3:12:1	0.291068	0.0881691	141	30	2077376	99998
centroid	galGal3:hg18	Treefam6.0	3:2:3:12:1	0.291068	0.0881691	141	50	2118837	114361
centroid	galGal3:hg18	Treefam6.0	3:2:3:12:1	0.291068	0.0881691	141	100	2179513	130953
centroid	galGal3:hg18	Treefam6.0	3:2:3:12:1	0.291068	0.0881691	141	200	2208410	134768
centroid	galGal3:hg18	Treefam6.0	3:2:3:15:1	0.313701	0.166773	133	20	2100675	83045
centroid	galGal3:hg18	Treefam6.0	3:2:3:15:1	0.313701	0.166773	133	30	2126281	91792
centroid	galGal3:hg18	Treefam6.0	3:2:3:15:1	0.313701	0.166773	133	50	2166050	102400
centroid	galGal3:hg18	Treefam6.0	3:2:3:15:1	0.313701	0.166773	133	100	2224910	118834
centroid	galGal3:hg18	Treefam6.0	3:2:3:15:1	0.313701	0.166773	133	200	2247541	119783
centroid	galGal3:hg18	Treefam6.0	3:2:3:18:1	0.322387	0.206963	130	20	2114164	78623
centroid	galGal3:hg18	Treefam6.0	3:2:3:18:1	0.322387	0.206963	130	30	2139604	83997
centroid	galGal3:hg18	Treefam6.0	3:2:3:18:1	0.322387	0.206963	130	50	2182048	90993
centroid	galGal3:hg18	Treefam6.0	3:2:3:18:1	0.322387	0.206963	130	100	2238187	103808
centroid	galGal3:hg18	Treefam6.0	3:2:3:18:1	0.322387	0.206963	130	200	2255691	105997
centroid	galGal3:hg18	Treefam6.0	3:2:3:21:1	0.324804	0.209864	129	20	2118255	75986
centroid	galGal3:hg18	Treefam6.0	3:2:3:21:1	0.324804	0.209864	129	30	2142599	80262
centroid	galGal3:hg18	Treefam6.0	3:2:3:21:1	0.324804	0.209864	129	50	2188082	87342
centroid	galGal3:hg18	Treefam6.0	3:2:3:21:1	0.324804	0.209864	129	100	2240763	96128
centroid	galGal3:hg18	Treefam6.0	3:2:3:21:1	0.324804	0.209864	129	200	2256073	99409
centroid	galGal3:hg18	Treefam6.0	3:2:3:24:1	0.325719	0.211028	128	20	2121841	74490
centroid	galGal3:hg18	Treefam6.0	3:2:3:24:1	0.325719	0.211028	128	30	2145329	78069
centroid	galGal3:hg18	Treefam6.0	3:2:3:24:1	0.325719	0.211028	128	50	2193425	84038
centroid	galGal3:hg18	Treefam6.0	3:2:3:24:1	0.325719	0.211028	128	100	2243360	92649
centroid	galGal3:hg18	Treefam6.0	3:2:3:24:1	0.325719	0.211028	128	200	2255567	95178
centroid	galGal3:hg18	Treefam6.0	3:2:4:12:1	0.34439	0.190497	121	20	2035132	78422
centroid	galGal3:hg18	Treefam6.0	3:2:4:12:1	0.34439	0.190497	121	30	2070500	87428
centroid	galGal3:hg18	Treefam6.0	3:2:4:12:1	0.34439	0.190497	121	50	2107409	94889
centroid	galGal3:hg18	Treefam6.0	3:2:4:12:1	0.34439	0.190497	121	100	2163584	108544
centroid	galGal3:hg18	Treefam6.0	3:2:4:12:1	0.34439	0.190497	121	200	2181503	114706
centroid	galGal3:hg18	Treefam6.0	3:2:4:15:1	0.357536	0.264646	118	20	2054875	69363
centroid	galGal3:hg18	Treefam6.0	3:2:4:15:1	0.357536	0.264646	118	30	2086750	76712
centroid	galGal3:hg18	Treefam6.0	3:2:4:15:1	0.357536	0.264646	118	50	2117267	82092
centroid	galGal3:hg18	Treefam6.0	3:2:4:15:1	0.357536	0.264646	118	100	2171683	92529
centroid	galGal3:hg18	Treefam6.0	3:2:4:15:1	0.357536	0.264646	118	200	2186954	97436
centroid	galGal3:hg18	Treefam6.0	3:2:4:18:1	0.360612	0.266629	117	20	2061028	65148
centroid	galGal3:hg18	Treefam6.0	3:2:4:18:1	0.360612	0.266629	117	30	2085246	70106
centroid	galGal3:hg18	Treefam6.0	3:2:4:18:1	0.360612	0.266629	117	50	2113953	75085
centroid	galGal3:hg18	Treefam6.0	3:2:4:18:1	0.360612	0.266629	117	100	2167145	84316
centroid	galGal3:hg18	Treefam6.0	3:2:4:18:1	0.360612	0.266629	117	200	2175900	88869
centroid	galGal3:hg18	Treefam6.0	3:2:4:21:1	0.362304	0.277966	116	20	2066510	62909
centroid	galGal3:hg18	Treefam6.0	3:2:4:21:1	0.362304	0.277966	116	30	2088804	66748
centroid	galGal3:hg18	Treefam6.0	3:2:4:21:1	0.362304	0.277966	116	50	2115669	70851
centroid	galGal3:hg18	Treefam6.0	3:2:4:21:1	0.362304	0.277966	116	100	2163995	78341
centroid	galGal3:hg18	Treefam6.0	3:2:4:21:1	0.362304	0.277966	116	200	2170440	81509
centroid	galGal3:hg18	Treefam6.0	3:2:4:24:1	0.362791	0.28345	116	20	2066634	61932
centroid	galGal3:hg18	Treefam6.0	3:2:4:24:1	0.362791	0.28345	116	30	2087604	64752
centroid	galGal3:hg18	Treefam6.0	3:2:4:24:1	0.362791	0.28345	116	50	2113240	67927
centroid	galGal3:hg18	Treefam6.0	3:2:4:24:1	0.362791	0.28345	116	100	2155936	74467
centroid	galGal3:hg18	Treefam6.0	3:2:4:24:1	0.362791	0.28345	116	200	2164088	78255
centroid	galGal3:hg18	Treefam6.0	3:3:3:12:1	0.331894	0.147766	125	20	2025532	79879
centroid	galGal3:hg18	Treefam6.0	3:3:3:12:1	0.331894	0.147766	125	30	2057207	89370
centroid	galGal3:hg18	Treefam6.0	3:3:3:12:1	0.331894	0.147766	125	50	2099749	98121
centroid	galGal3:hg18	Treefam6.0	3:3:3:12:1	0.331894	0.147766	125	100	2156338	114798
centroid	galGal3:hg18	Treefam6.0	3:3:3:12:1	0.331894	0.147766	125	200	2179986	119401
centroid	galGal3:hg18	Treefam6.0	3:3:3:15:1	0.345929	0.207502	121	20	2049985	70076
centroid	galGal3:hg18	Treefam6.0	3:3:3:15:1	0.345929	0.207502	121	30	2082226	78042
centroid	galGal3:hg18	Treefam6.0	3:3:3:15:1	0.345929	0.207502	121	50	2120951	83864
centroid	galGal3:hg18	Treefam6.0	3:3:3:15:1	0.345929	0.207502	121	100	2176620	94861
centroid	galGal3:hg18	Treefam6.0	3:3:3:15:1	0.345929	0.207502	121	200	2191910	100066
centroid	galGal3:hg18	Treefam6.0	3:3:3:18:1	0.349145	0.224973	120	20	2064045	66361
centroid	galGal3:hg18	Treefam6.0	3:3:3:18:1	0.349145	0.224973	120	30	2092726	71855
centroid	galGal3:hg18	Treefam6.0	3:3:3:18:1	0.349145	0.224973	120	50	2134489	76557
centroid	galGal3:hg18	Treefam6.0	3:3:3:18:1	0.349145	0.224973	120	100	2184973	86168
centroid	galGal3:hg18	Treefam6.0	3:3:3:18:1	0.349145	0.224973	120	200	2199514	91127
centroid	galGal3:hg18	Treefam6.0	3:3:3:21:1	0.356093	0.244601	118	20	2064784	64558
centroid	galGal3:hg18	Treefam6.0	3:3:3:21:1	0.356093	0.244601	118	30	2094160	69001
centroid	galGal3:hg18	Treefam6.0	3:3:3:21:1	0.356093	0.244601	118	50	2135805	73359
centroid	galGal3:hg18	Treefam6.0	3:3:3:21:1	0.356093	0.244601	118	100	2183394	80649
centroid	galGal3:hg18	Treefam6.0	3:3:3:21:1	0.356093	0.244601	118	200	2193848	85378
centroid	galGal3:hg18	Treefam6.0	3:3:3:24:1	0.346706	0.227967	121	20	2052596	62397
centroid	galGal3:hg18	Treefam6.0	3:3:3:24:1	0.346706	0.227967	121	30	2082401	66526
centroid	galGal3:hg18	Treefam6.0	3:3:3:24:1	0.346706	0.227967	121	50	2122141	70270
centroid	galGal3:hg18	Treefam6.0	3:3:3:24:1	0.346706	0.227967	121	100	2169064	76727
centroid	galGal3:hg18	Treefam6.0	3:3:3:24:1	0.346706	0.227967	121	200	2178614	81097
centroid	galGal3:hg18	Treefam6.0	3:3:4:12:1	0.371781	0.262709	113	20	1964629	69403
centroid	galGal3:hg18	Treefam6.0	3:3:4:12:1	0.371781	0.262709	113	30	2004952	77847
centroid	galGal3:hg18	Treefam6.0	3:3:4:12:1	0.371781	0.262709	113	50	2042448	84443
centroid	galGal3:hg18	Treefam6.0	3:3:4:12:1	0.371781	0.262709	113	100	2091652	95815
centroid	galGal3:hg18	Treefam6.0	3:3:4:12:1	0.371781	0.262709	113	200	2108475	99789
centroid	galGal3:hg18	Treefam6.0	3:3:4:15:1	0.380212	0.290462	111	20	1982282	61502
centroid	galGal3:hg18	Treefam6.0	3:3:4:15:1	0.380212	0.290462	111	30	2016070	67214
centroid	galGal3:hg18	Treefam6.0	3:3:4:15:1	0.380212	0.290462	111	50	2048498	72861
centroid	galGal3:hg18	Treefam6.0	3:3:4:15:1	0.380212	0.290462	111	100	2095082	81037
centroid	galGal3:hg18	Treefam6.0	3:3:4:15:1	0.380212	0.290462	111	200	2105401	85637
centroid	galGal3:hg18	Treefam6.0	3:3:4:18:1	0.382318	0.301438	110	20	1990826	58235
centroid	galGal3:hg18	Treefam6.0	3:3:4:18:1	0.382318	0.301438	110	30	2019233	62363
centroid	galGal3:hg18	Treefam6.0	3:3:4:18:1	0.382318	0.301438	110	50	2046237	66782
centroid	galGal3:hg18	Treefam6.0	3:3:4:18:1	0.382318	0.301438	110	100	2091736	73360
centroid	galGal3:hg18	Treefam6.0	3:3:4:18:1	0.382318	0.301438	110	200	2098614	77428
centroid	galGal3:hg18	Treefam6.0	3:3:4:21:1	0.383916	0.307764	110	20	1996555	57019
centroid	galGal3:hg18	Treefam6.0	3:3:4:21:1	0.383916	0.307764	110	30	2018197	59959
centroid	galGal3:hg18	Treefam6.0	3:3:4:21:1	0.383916	0.307764	110	50	2043027	63342
centroid	galGal3:hg18	Treefam6.0	3:3:4:21:1	0.383916	0.307764	110	100	2081608	68835
centroid	galGal3:hg18	Treefam6.0	3:3:4:21:1	0.383916	0.307764	110	200	2086208	72442
centroid	galGal3:hg18	Treefam6.0	3:3:4:24:1	0.383878	0.304781	110	20	1998061	56257
centroid	galGal3:hg18	Treefam6.0	3:3:4:24:1	0.383878	0.304781	110	30	2016948	58657
centroid	galGal3:hg18	Treefam6.0	3:3:4:24:1	0.383878	0.304781	110	50	2041320	61950
centroid	galGal3:hg18	Treefam6.0	3:3:4:24:1	0.383878	0.304781	110	100	2078151	66964
centroid	galGal3:hg18	Treefam6.0	3:3:4:24:1	0.383878	0.304781	110	200	2082954	69916
centroid	galGal3:hg18	Treefam6.0	4:1:4:20:1	0.157599	0.0228115	251	20	1935481	83805
centroid	galGal3:hg18	Treefam6.0	4:1:4:20:1	0.157599	0.0228115	251	30	1954165	87884
centroid	galGal3:hg18	Treefam6.0	4:1:4:20:1	0.157599	0.0228115	251	50	1991386	100249
centroid	galGal3:hg18	Treefam6.0	4:1:4:20:1	0.157599	0.0228115	251	100	2079050	110493
centroid	galGal3:hg18	Treefam6.0	4:1:4:20:1	0.157599	0.0228115	251	200	2127736	116410
centroid	galGal3:hg18	Treefam6.0	4:1:4:24:1	0.186487	0.0701304	218	20	2071133	91550
centroid	galGal3:hg18	Treefam6.0	4:1:4:24:1	0.186487	0.0701304	218	30	2090819	96352
centroid	galGal3:hg18	Treefam6.0	4:1:4:24:1	0.186487	0.0701304	218	50	2119919	112315
centroid	galGal3:hg18	Treefam6.0	4:1:4:24:1	0.186487	0.0701304	218	100	2206791	130311
centroid	galGal3:hg18	Treefam6.0	4:1:4:24:1	0.186487	0.0701304	218	200	2251917	131544
centroid	galGal3:hg18	Treefam6.0	4:1:4:28:1	0.195443	0.121012	211	20	2097149	89338
centroid	galGal3:hg18	Treefam6.0	4:1:4:28:1	0.195443	0.121012	211	30	2117126	94676
centroid	galGal3:hg18	Treefam6.0	4:1:4:28:1	0.195443	0.121012	211	50	2149445	110645
centroid	galGal3:hg18	Treefam6.0	4:1:4:28:1	0.195443	0.121012	211	100	2229280	131070
centroid	galGal3:hg18	Treefam6.0	4:1:4:28:1	0.195443	0.121012	211	200	2269704	124659
centroid	galGal3:hg18	Treefam6.0	4:1:5:16:1	0.172592	0.0254759	230	20	1915763	80531
centroid	galGal3:hg18	Treefam6.0	4:1:5:16:1	0.172592	0.0254759	230	30	1941063	87608
centroid	galGal3:hg18	Treefam6.0	4:1:5:16:1	0.172592	0.0254759	230	50	1981532	97409
centroid	galGal3:hg18	Treefam6.0	4:1:5:16:1	0.172592	0.0254759	230	100	2059171	108984
centroid	galGal3:hg18	Treefam6.0	4:1:5:16:1	0.172592	0.0254759	230	200	2102111	119283
centroid	galGal3:hg18	Treefam6.0	4:1:5:20:1	0.210978	0.096727	194	20	2064283	82742
centroid	galGal3:hg18	Treefam6.0	4:1:5:20:1	0.210978	0.096727	194	30	2091740	90606
centroid	galGal3:hg18	Treefam6.0	4:1:5:20:1	0.210978	0.096727	194	50	2122221	104623
centroid	galGal3:hg18	Treefam6.0	4:1:5:20:1	0.210978	0.096727	194	100	2204889	123581
centroid	galGal3:hg18	Treefam6.0	4:1:5:20:1	0.210978	0.096727	194	200	2239299	124374
centroid	galGal3:hg18	Treefam6.0	4:1:5:24:1	0.224964	0.168687	185	20	2098248	79492
centroid	galGal3:hg18	Treefam6.0	4:1:5:24:1	0.224964	0.168687	185	30	2123195	86095
centroid	galGal3:hg18	Treefam6.0	4:1:5:24:1	0.224964	0.168687	185	50	2150672	97242
centroid	galGal3:hg18	Treefam6.0	4:1:5:24:1	0.224964	0.168687	185	100	2229305	114614
centroid	galGal3:hg18	Treefam6.0	4:1:5:24:1	0.224964	0.168687	185	200	2261116	113969
centroid	galGal3:hg18	Treefam6.0	4:1:5:28:1	0.228943	0.191153	182	20	2108774	77098
centroid	galGal3:hg18	Treefam6.0	4:1:5:28:1	0.228943	0.191153	182	30	2131508	83287
centroid	galGal3:hg18	Treefam6.0	4:1:5:28:1	0.228943	0.191153	182	50	2158315	89291
centroid	galGal3:hg18	Treefam6.0	4:1:5:28:1	0.228943	0.191153	182	100	2229604	104300
centroid	galGal3:hg18	Treefam6.0	4:1:5:28:1	0.228943	0.191153	182	200	2260652	108407
centroid	galGal3:hg18	Treefam6.0	4:2:4:16:1	0.168919	0.0190588	233	20	1910622	80459
centroid	galGal3:hg18	Treefam6.0	4:2:4:16:1	0.168919	0.0190588	233	30	1934457	88399
centroid	galGal3:hg18	Treefam6.0	4:2:4:16:1	0.168919	0.0190588	233	50	1977615	98863
centroid	galGal3:hg18	Treefam6.0	4:2:4:16:1	0.168919	0.0190588	233	100	2053644	110590
centroid	galGal3:hg18	Treefam6.0	4:2:4:16:1	0.168919	0.0190588	233	200	2099538	116858
centroid	galGal3:hg18	Treefam6.0	4:2:4:20:1	0.21028	0.0847746	194	20	2078190	86374
centroid	galGal3:hg18	Treefam6.0	4:2:4:20:1	0.21028	0.0847746	194	30	2104810	94243
centroid	galGal3:hg18	Treefam6.0	4:2:4:20:1	0.21028	0.0847746	194	50	2135969	109997
centroid	galGal3:hg18	Treefam6.0	4:2:4:20:1	0.21028	0.0847746	194	100	2214811	127478
centroid	galGal3:hg18	Treefam6.0	4:2:4:20:1	0.21028	0.0847746	194	200	2252073	130958
centroid	galGal3:hg18	Treefam6.0	4:2:4:24:1	0.223377	0.146417	185	20	2110351	83474
centroid	galGal3:hg18	Treefam6.0	4:2:4:24:1	0.223377	0.146417	185	30	2133709	89221
centroid	galGal3:hg18	Treefam6.0	4:2:4:24:1	0.223377	0.146417	185	50	2166901	100944
centroid	galGal3:hg18	Treefam6.0	4:2:4:24:1	0.223377	0.146417	185	100	2241868	120690
centroid	galGal3:hg18	Treefam6.0	4:2:4:24:1	0.223377	0.146417	185	200	2275342	117732
centroid	galGal3:hg18	Treefam6.0	4:2:4:28:1	0.227646	0.164734	183	20	2117439	80104
centroid	galGal3:hg18	Treefam6.0	4:2:4:28:1	0.227646	0.164734	183	30	2138440	85096
centroid	galGal3:hg18	Treefam6.0	4:2:4:28:1	0.227646	0.164734	183	50	2176190	96132
centroid	galGal3:hg18	Treefam6.0	4:2:4:28:1	0.227646	0.164734	183	100	2243669	112014
centroid	galGal3:hg18	Treefam6.0	4:2:4:28:1	0.227646	0.164734	183	200	2276697	111380
centroid	galGal3:hg18	Treefam6.0	4:2:5:16:1	0.224697	0.087069	182	20	2018057	82103
centroid	galGal3:hg18	Treefam6.0	4:2:5:16:1	0.224697	0.087069	182	30	2051872	91400
centroid	galGal3:hg18	Treefam6.0	4:2:5:16:1	0.224697	0.087069	182	50	2091438	105129
centroid	galGal3:hg18	Treefam6.0	4:2:5:16:1	0.224697	0.087069	182	100	2163026	122080
centroid	galGal3:hg18	Treefam6.0	4:2:5:16:1	0.224697	0.087069	182	200	2193660	126730
centroid	galGal3:hg18	Treefam6.0	4:2:5:20:1	0.244824	0.190672	170	20	2070556	75737
centroid	galGal3:hg18	Treefam6.0	4:2:5:20:1	0.244824	0.190672	170	30	2101737	83579
centroid	galGal3:hg18	Treefam6.0	4:2:5:20:1	0.244824	0.190672	170	50	2136224	93611
centroid	galGal3:hg18	Treefam6.0	4:2:5:20:1	0.244824	0.190672	170	100	2209278	111184
centroid	galGal3:hg18	Treefam6.0	4:2:5:20:1	0.244824	0.190672	170	200	2238155	113541
centroid	galGal3:hg18	Treefam6.0	4:2:5:24:1	0.251962	0.220522	166	20	2086334	70592
centroid	galGal3:hg18	Treefam6.0	4:2:5:24:1	0.251962	0.220522	166	30	2113862	77432
centroid	galGal3:hg18	Treefam6.0	4:2:5:24:1	0.251962	0.220522	166	50	2143016	83907
centroid	galGal3:hg18	Treefam6.0	4:2:5:24:1	0.251962	0.220522	166	100	2213080	95551
centroid	galGal3:hg18	Treefam6.0	4:2:5:24:1	0.251962	0.220522	166	200	2241672	103605
centroid	galGal3:hg18	Treefam6.0	4:2:5:28:1	0.253861	0.233067	165	20	2090599	67869
centroid	galGal3:hg18	Treefam6.0	4:2:5:28:1	0.253861	0.233067	165	30	2115531	73389
centroid	galGal3:hg18	Treefam6.0	4:2:5:28:1	0.253861	0.233067	165	50	2141167	78678
centroid	galGal3:hg18	Treefam6.0	4:2:5:28:1	0.253861	0.233067	165	100	2205609	88429
centroid	galGal3:hg18	Treefam6.0	4:2:5:28:1	0.253861	0.233067	165	200	2234095	94822
centroid	galGal3:hg18	Treefam6.0	4:3:4:16:1	0.215622	0.0700378	189	20	2001281	83157
centroid	galGal3:hg18	Treefam6.0	4:3:4:16:1	0.215622	0.0700378	189	30	2029932	91388
centroid	galGal3:hg18	Treefam6.0	4:3:4:16:1	0.215622	0.0700378	189	50	2071671	105592
centroid	galGal3:hg18	Treefam6.0	4:3:4:16:1	0.215622	0.0700378	189	100	2141068	123120
centroid	galGal3:hg18	Treefam6.0	4:3:4:16:1	0.215622	0.0700378	189	200	2177192	126787
centroid	galGal3:hg18	Treefam6.0	4:3:4:20:1	0.239329	0.144677	173	20	2072566	78219
centroid	galGal3:hg18	Treefam6.0	4:3:4:20:1	0.239329	0.144677	173	30	2100142	86151
centroid	galGal3:hg18	Treefam6.0	4:3:4:20:1	0.239329	0.144677	173	50	2137670	98699
centroid	galGal3:hg18	Treefam6.0	4:3:4:20:1	0.239329	0.144677	173	100	2211530	116296
centroid	galGal3:hg18	Treefam6.0	4:3:4:20:1	0.239329	0.144677	173	200	2242682	119965
centroid	galGal3:hg18	Treefam6.0	4:3:4:24:1	0.247194	0.198112	169	20	2089883	72966
centroid	galGal3:hg18	Treefam6.0	4:3:4:24:1	0.247194	0.198112	169	30	2114953	79943
centroid	galGal3:hg18	Treefam6.0	4:3:4:24:1	0.247194	0.198112	169	50	2147642	88328
centroid	galGal3:hg18	Treefam6.0	4:3:4:24:1	0.247194	0.198112	169	100	2217199	101015
centroid	galGal3:hg18	Treefam6.0	4:3:4:24:1	0.247194	0.198112	169	200	2247156	107650
centroid	galGal3:hg18	Treefam6.0	4:3:4:28:1	0.24939	0.215865	168	20	2095407	70827
centroid	galGal3:hg18	Treefam6.0	4:3:4:28:1	0.24939	0.215865	168	30	2117651	77006
centroid	galGal3:hg18	Treefam6.0	4:3:4:28:1	0.24939	0.215865	168	50	2155056	83656
centroid	galGal3:hg18	Treefam6.0	4:3:4:28:1	0.24939	0.215865	168	100	2220581	93659
centroid	galGal3:hg18	Treefam6.0	4:3:4:28:1	0.24939	0.215865	168	200	2248016	97599
centroid	galGal3:hg18	Treefam6.0	4:3:5:16:1	0.250119	0.144501	166	20	1994173	76191
centroid	galGal3:hg18	Treefam6.0	4:3:5:16:1	0.250119	0.144501	166	30	2036727	86466
centroid	galGal3:hg18	Treefam6.0	4:3:5:16:1	0.250119	0.144501	166	50	2075084	96134
centroid	galGal3:hg18	Treefam6.0	4:3:5:16:1	0.250119	0.144501	166	100	2146970	115052
centroid	galGal3:hg18	Treefam6.0	4:3:5:16:1	0.250119	0.144501	166	200	2173340	120015
centroid	galGal3:hg18	Treefam6.0	4:3:5:20:1	0.264862	0.238491	158	20	2036399	68241
centroid	galGal3:hg18	Treefam6.0	4:3:5:20:1	0.264862	0.238491	158	30	2070623	76200
centroid	galGal3:hg18	Treefam6.0	4:3:5:20:1	0.264862	0.238491	158	50	2105818	83418
centroid	galGal3:hg18	Treefam6.0	4:3:5:20:1	0.264862	0.238491	158	100	2175019	94881
centroid	galGal3:hg18	Treefam6.0	4:3:5:20:1	0.264862	0.238491	158	200	2200886	101798
centroid	galGal3:hg18	Treefam6.0	4:3:5:24:1	0.269808	0.24986	156	20	2047775	64267
centroid	galGal3:hg18	Treefam6.0	4:3:5:24:1	0.269808	0.24986	156	30	2075631	69293
centroid	galGal3:hg18	Treefam6.0	4:3:5:24:1	0.269808	0.24986	156	50	2107226	75540
centroid	galGal3:hg18	Treefam6.0	4:3:5:24:1	0.269808	0.24986	156	100	2171466	84539
centroid	galGal3:hg18	Treefam6.0	4:3:5:24:1	0.269808	0.24986	156	200	2196470	92058
centroid	galGal3:hg18	Treefam6.0	4:3:5:28:1	0.271004	0.256722	155	20	2053186	62201
centroid	galGal3:hg18	Treefam6.0	4:3:5:28:1	0.271004	0.256722	155	30	2075034	65893
centroid	galGal3:hg18	Treefam6.0	4:3:5:28:1	0.271004	0.256722	155	50	2103807	70909
centroid	galGal3:hg18	Treefam6.0	4:3:5:28:1	0.271004	0.256722	155	100	2163374	78365
centroid	galGal3:hg18	Treefam6.0	4:3:5:28:1	0.271004	0.256722	155	200	2186129	85832
centroid	galGal3:hg18	Treefam6.0	4:4:4:16:1	0.241288	0.111016	171	20	1984673	77198
centroid	galGal3:hg18	Treefam6.0	4:4:4:16:1	0.241288	0.111016	171	30	2019541	87029
centroid	galGal3:hg18	Treefam6.0	4:4:4:16:1	0.241288	0.111016	171	50	2060001	98464
centroid	galGal3:hg18	Treefam6.0	4:4:4:16:1	0.241288	0.111016	171	100	2130298	117102
centroid	galGal3:hg18	Treefam6.0	4:4:4:16:1	0.241288	0.111016	171	200	2160746	124251
centroid	galGal3:hg18	Treefam6.0	4:4:4:20:1	0.256736	0.181636	162	20	2028266	69323
centroid	galGal3:hg18	Treefam6.0	4:4:4:20:1	0.256736	0.181636	162	30	2056917	76896
centroid	galGal3:hg18	Treefam6.0	4:4:4:20:1	0.256736	0.181636	162	50	2093932	85188
centroid	galGal3:hg18	Treefam6.0	4:4:4:20:1	0.256736	0.181636	162	100	2165403	98956
centroid	galGal3:hg18	Treefam6.0	4:4:4:20:1	0.256736	0.181636	162	200	2195032	106820
centroid	galGal3:hg18	Treefam6.0	4:4:4:24:1	0.262209	0.218273	160	20	2052880	66053
centroid	galGal3:hg18	Treefam6.0	4:4:4:24:1	0.262209	0.218273	160	30	2076534	70749
centroid	galGal3:hg18	Treefam6.0	4:4:4:24:1	0.262209	0.218273	160	50	2110242	76970
centroid	galGal3:hg18	Treefam6.0	4:4:4:24:1	0.262209	0.218273	160	100	2175481	86680
centroid	galGal3:hg18	Treefam6.0	4:4:4:24:1	0.262209	0.218273	160	200	2201626	93646
centroid	galGal3:hg18	Treefam6.0	4:4:4:28:1	0.264191	0.231783	159	20	2056634	63709
centroid	galGal3:hg18	Treefam6.0	4:4:4:28:1	0.264191	0.231783	159	30	2075557	66876
centroid	galGal3:hg18	Treefam6.0	4:4:4:28:1	0.264191	0.231783	159	50	2111916	72345
centroid	galGal3:hg18	Treefam6.0	4:4:4:28:1	0.264191	0.231783	159	100	2172071	80140
centroid	galGal3:hg18	Treefam6.0	4:4:4:28:1	0.264191	0.231783	159	200	2197017	87499
centroid	galGal3:hg18	Treefam6.0	4:4:5:16:1	0.26841	0.191082	155	20	1948857	70097
centroid	galGal3:hg18	Treefam6.0	4:4:5:16:1	0.26841	0.191082	155	30	1994295	79985
centroid	galGal3:hg18	Treefam6.0	4:4:5:16:1	0.26841	0.191082	155	50	2038382	89052
centroid	galGal3:hg18	Treefam6.0	4:4:5:16:1	0.26841	0.191082	155	100	2105247	104056
centroid	galGal3:hg18	Treefam6.0	4:4:5:16:1	0.26841	0.191082	155	200	2131360	111041
centroid	galGal3:hg18	Treefam6.0	4:4:5:20:1	0.278897	0.259508	151	20	1976800	62042
centroid	galGal3:hg18	Treefam6.0	4:4:5:20:1	0.278897	0.259508	151	30	2014689	68831
centroid	galGal3:hg18	Treefam6.0	4:4:5:20:1	0.278897	0.259508	151	50	2052756	75533
centroid	galGal3:hg18	Treefam6.0	4:4:5:20:1	0.278897	0.259508	151	100	2114808	84919
centroid	galGal3:hg18	Treefam6.0	4:4:5:20:1	0.278897	0.259508	151	200	2140474	92330
centroid	galGal3:hg18	Treefam6.0	4:4:5:24:1	0.28217	0.274019	149	20	1992274	58945
centroid	galGal3:hg18	Treefam6.0	4:4:5:24:1	0.28217	0.274019	149	30	2022593	63372
centroid	galGal3:hg18	Treefam6.0	4:4:5:24:1	0.28217	0.274019	149	50	2051966	68175
centroid	galGal3:hg18	Treefam6.0	4:4:5:24:1	0.28217	0.274019	149	100	2113282	76500
centroid	galGal3:hg18	Treefam6.0	4:4:5:24:1	0.28217	0.274019	149	200	2133899	82721
centroid	galGal3:hg18	Treefam6.0	4:4:5:28:1	0.283323	0.289624	149	20	1998675	57617
centroid	galGal3:hg18	Treefam6.0	4:4:5:28:1	0.283323	0.289624	149	30	2023542	60643
centroid	galGal3:hg18	Treefam6.0	4:4:5:28:1	0.283323	0.289624	149	50	2050555	65005
centroid	galGal3:hg18	Treefam6.0	4:4:5:28:1	0.283323	0.289624	149	100	2103865	71796
centroid	galGal3:hg18	Treefam6.0	4:4:5:28:1	0.283323	0.289624	149	200	2120672	76364
centroid	galGal3:hg18	Treefam6.0	hoxd55:400:30	0.00602546	0.011333	6433	20	1846536	79437
centroid	galGal3:hg18	Treefam6.0	hoxd55:400:30	0.00602546	0.011333	6433	30	1861580	85484
centroid	galGal3:hg18	Treefam6.0	hoxd55:400:30	0.00602546	0.011333	6433	50	1912608	94491
centroid	galGal3:hg18	Treefam6.0	hoxd55:400:30	0.00602546	0.011333	6433	100	1987561	102340
centroid	galGal3:hg18	Treefam6.0	hoxd55:400:30	0.00602546	0.011333	6433	200	2034496	106295
centroid	galGal3:hg18	Treefam6.0	hoxd70:400:30	0.00917288	0.0823899	4442	20	2072730	90312
centroid	galGal3:hg18	Treefam6.0	hoxd70:400:30	0.00917288	0.0823899	4442	30	2097989	98750
centroid	galGal3:hg18	Treefam6.0	hoxd70:400:30	0.00917288	0.0823899	4442	50	2133748	114047
centroid	galGal3:hg18	Treefam6.0	hoxd70:400:30	0.00917288	0.0823899	4442	100	2200217	133893
centroid	galGal3:hg18	Treefam6.0	hoxd70:400:30	0.00917288	0.0823899	4442	200	2228629	134564
1/9-centroid	galGal3:hg18	Treefam6.0	1:1:1:2:1	0.938426	0.145788	45	20	1794314	48149
1/9-centroid	galGal3:hg18	Treefam6.0	1:1:1:2:1	0.938426	0.145788	45	30	1817636	49762
1/9-centroid	galGal3:hg18	Treefam6.0	1:1:1:2:1	0.938426	0.145788	45	50	1835732	51672
1/9-centroid	galGal3:hg18	Treefam6.0	1:1:1:2:1	0.938426	0.145788	45	100	1845138	54371
1/9-centroid	galGal3:hg18	Treefam6.0	1:1:1:2:1	0.938426	0.145788	45	200	1849634	56601
1/9-centroid	galGal3:hg18	Treefam6.0	1:1:1:3:1	1.02351	0.245483	41	20	2014664	57286
1/9-centroid	galGal3:hg18	Treefam6.0	1:1:1:3:1	1.02351	0.245483	41	30	2039441	58520
1/9-centroid	galGal3:hg18	Treefam6.0	1:1:1:3:1	1.02351	0.245483	41	50	2055947	60449
1/9-centroid	galGal3:hg18	Treefam6.0	1:1:1:3:1	1.02351	0.245483	41	100	2057626	61879
1/9-centroid	galGal3:hg18	Treefam6.0	1:1:1:3:1	1.02351	0.245483	41	200	2054047	61948
1/9-centroid	galGal3:hg18	Treefam6.0	1:1:1:4:1	1.05687	0.303423	40	20	2072988	59047
1/9-centroid	galGal3:hg18	Treefam6.0	1:1:1:4:1	1.05687	0.303423	40	30	2101886	60568
1/9-centroid	galGal3:hg18	Treefam6.0	1:1:1:4:1	1.05687	0.303423	40	50	2119375	62334
1/9-centroid	galGal3:hg18	Treefam6.0	1:1:1:4:1	1.05687	0.303423	40	100	2121418	64214
1/9-centroid	galGal3:hg18	Treefam6.0	1:1:1:4:1	1.05687	0.303423	40	200	2116647	64163
1/9-centroid	galGal3:hg18	Treefam6.0	1:1:1:5:1	1.05442	0.299355	40	20	2086335	58609
1/9-centroid	galGal3:hg18	Treefam6.0	1:1:1:5:1	1.05442	0.299355	40	30	2114683	60577
1/9-centroid	galGal3:hg18	Treefam6.0	1:1:1:5:1	1.05442	0.299355	40	50	2131751	62639
1/9-centroid	galGal3:hg18	Treefam6.0	1:1:1:5:1	1.05442	0.299355	40	100	2130718	64718
1/9-centroid	galGal3:hg18	Treefam6.0	1:1:1:5:1	1.05442	0.299355	40	200	2124595	64470
1/9-centroid	galGal3:hg18	Treefam6.0	1:1:1:6:1	1.0612	0.313943	40	20	2090736	58599
1/9-centroid	galGal3:hg18	Treefam6.0	1:1:1:6:1	1.0612	0.313943	40	30	2116927	60299
1/9-centroid	galGal3:hg18	Treefam6.0	1:1:1:6:1	1.0612	0.313943	40	50	2130499	62603
1/9-centroid	galGal3:hg18	Treefam6.0	1:1:1:6:1	1.0612	0.313943	40	100	2128856	64085
1/9-centroid	galGal3:hg18	Treefam6.0	1:1:1:6:1	1.0612	0.313943	40	200	2120805	63626
1/9-centroid	galGal3:hg18	Treefam6.0	1:1:1:7:1	1.05692	0.315957	40	20	2090557	58253
1/9-centroid	galGal3:hg18	Treefam6.0	1:1:1:7:1	1.05692	0.315957	40	30	2113954	59671
1/9-centroid	galGal3:hg18	Treefam6.0	1:1:1:7:1	1.05692	0.315957	40	50	2127502	61792
1/9-centroid	galGal3:hg18	Treefam6.0	1:1:1:7:1	1.05692	0.315957	40	100	2125886	63135
1/9-centroid	galGal3:hg18	Treefam6.0	1:1:1:7:1	1.05692	0.315957	40	200	2118280	62728
1/9-centroid	galGal3:hg18	Treefam6.0	1:1:2:2:1	1.16996	0.352008	37	20	1665794	43426
1/9-centroid	galGal3:hg18	Treefam6.0	1:1:2:2:1	1.16996	0.352008	37	30	1676899	44341
1/9-centroid	galGal3:hg18	Treefam6.0	1:1:2:2:1	1.16996	0.352008	37	50	1687516	45326
1/9-centroid	galGal3:hg18	Treefam6.0	1:1:2:2:1	1.16996	0.352008	37	100	1690018	46543
1/9-centroid	galGal3:hg18	Treefam6.0	1:1:2:2:1	1.16996	0.352008	37	200	1686387	46708
1/9-centroid	galGal3:hg18	Treefam6.0	1:1:2:3:1	1.21898	0.474891	35	20	1771296	44712
1/9-centroid	galGal3:hg18	Treefam6.0	1:1:2:3:1	1.21898	0.474891	35	30	1783729	45740
1/9-centroid	galGal3:hg18	Treefam6.0	1:1:2:3:1	1.21898	0.474891	35	50	1790154	46943
1/9-centroid	galGal3:hg18	Treefam6.0	1:1:2:3:1	1.21898	0.474891	35	100	1785817	47448
1/9-centroid	galGal3:hg18	Treefam6.0	1:1:2:3:1	1.21898	0.474891	35	200	1783338	48015
1/9-centroid	galGal3:hg18	Treefam6.0	1:1:2:4:1	1.23043	0.507912	35	20	1789216	44125
1/9-centroid	galGal3:hg18	Treefam6.0	1:1:2:4:1	1.23043	0.507912	35	30	1800415	45212
1/9-centroid	galGal3:hg18	Treefam6.0	1:1:2:4:1	1.23043	0.507912	35	50	1806049	46172
1/9-centroid	galGal3:hg18	Treefam6.0	1:1:2:4:1	1.23043	0.507912	35	100	1800462	46506
1/9-centroid	galGal3:hg18	Treefam6.0	1:1:2:4:1	1.23043	0.507912	35	200	1795940	46981
1/9-centroid	galGal3:hg18	Treefam6.0	1:1:2:5:1	1.23246	0.525862	35	20	1793786	43326
1/9-centroid	galGal3:hg18	Treefam6.0	1:1:2:5:1	1.23246	0.525862	35	30	1803775	44260
1/9-centroid	galGal3:hg18	Treefam6.0	1:1:2:5:1	1.23246	0.525862	35	50	1810328	45076
1/9-centroid	galGal3:hg18	Treefam6.0	1:1:2:5:1	1.23246	0.525862	35	100	1806120	45813
1/9-centroid	galGal3:hg18	Treefam6.0	1:1:2:5:1	1.23246	0.525862	35	200	1800937	46347
1/9-centroid	galGal3:hg18	Treefam6.0	1:1:2:6:1	1.2298	0.514461	35	20	1793165	42638
1/9-centroid	galGal3:hg18	Treefam6.0	1:1:2:6:1	1.2298	0.514461	35	30	1803094	43449
1/9-centroid	galGal3:hg18	Treefam6.0	1:1:2:6:1	1.2298	0.514461	35	50	1808160	44387
1/9-centroid	galGal3:hg18	Treefam6.0	1:1:2:6:1	1.2298	0.514461	35	100	1803205	45135
1/9-centroid	galGal3:hg18	Treefam6.0	1:1:2:6:1	1.2298	0.514461	35	200	1799800	45531
1/9-centroid	galGal3:hg18	Treefam6.0	1:1:2:7:1	1.23839	0.530706	35	20	1791780	42224
1/9-centroid	galGal3:hg18	Treefam6.0	1:1:2:7:1	1.23839	0.530706	35	30	1800718	42941
1/9-centroid	galGal3:hg18	Treefam6.0	1:1:2:7:1	1.23839	0.530706	35	50	1806125	43858
1/9-centroid	galGal3:hg18	Treefam6.0	1:1:2:7:1	1.23839	0.530706	35	100	1801930	44550
1/9-centroid	galGal3:hg18	Treefam6.0	1:1:2:7:1	1.23839	0.530706	35	200	1798618	44944
1/9-centroid	galGal3:hg18	Treefam6.0	2:1:2:10:1	0.444303	0.156019	94	20	2071618	64894
1/9-centroid	galGal3:hg18	Treefam6.0	2:1:2:10:1	0.444303	0.156019	94	30	2099435	68651
1/9-centroid	galGal3:hg18	Treefam6.0	2:1:2:10:1	0.444303	0.156019	94	50	2139630	74480
1/9-centroid	galGal3:hg18	Treefam6.0	2:1:2:10:1	0.444303	0.156019	94	100	2168377	78664
1/9-centroid	galGal3:hg18	Treefam6.0	2:1:2:10:1	0.444303	0.156019	94	200	2176579	74545
1/9-centroid	galGal3:hg18	Treefam6.0	2:1:2:12:1	0.456455	0.185601	92	20	2097340	67094
1/9-centroid	galGal3:hg18	Treefam6.0	2:1:2:12:1	0.456455	0.185601	92	30	2132179	69033
1/9-centroid	galGal3:hg18	Treefam6.0	2:1:2:12:1	0.456455	0.185601	92	50	2180983	74219
1/9-centroid	galGal3:hg18	Treefam6.0	2:1:2:12:1	0.456455	0.185601	92	100	2208996	79294
1/9-centroid	galGal3:hg18	Treefam6.0	2:1:2:12:1	0.456455	0.185601	92	200	2210994	72432
1/9-centroid	galGal3:hg18	Treefam6.0	2:1:2:14:1	0.458831	0.190474	91	20	2110015	67922
1/9-centroid	galGal3:hg18	Treefam6.0	2:1:2:14:1	0.458831	0.190474	91	30	2148340	70392
1/9-centroid	galGal3:hg18	Treefam6.0	2:1:2:14:1	0.458831	0.190474	91	50	2197639	75103
1/9-centroid	galGal3:hg18	Treefam6.0	2:1:2:14:1	0.458831	0.190474	91	100	2225415	79532
1/9-centroid	galGal3:hg18	Treefam6.0	2:1:2:14:1	0.458831	0.190474	91	200	2224869	76715
1/9-centroid	galGal3:hg18	Treefam6.0	2:1:2:16:1	0.460835	0.199729	91	20	2110226	67310
1/9-centroid	galGal3:hg18	Treefam6.0	2:1:2:16:1	0.460835	0.199729	91	30	2152033	70768
1/9-centroid	galGal3:hg18	Treefam6.0	2:1:2:16:1	0.460835	0.199729	91	50	2197163	73714
1/9-centroid	galGal3:hg18	Treefam6.0	2:1:2:16:1	0.460835	0.199729	91	100	2222442	78087
1/9-centroid	galGal3:hg18	Treefam6.0	2:1:2:16:1	0.460835	0.199729	91	200	2220668	76852
1/9-centroid	galGal3:hg18	Treefam6.0	2:1:2:6:1	0.334835	0.0267208	119	20	1679070	43491
1/9-centroid	galGal3:hg18	Treefam6.0	2:1:2:6:1	0.334835	0.0267208	119	30	1690590	44060
1/9-centroid	galGal3:hg18	Treefam6.0	2:1:2:6:1	0.334835	0.0267208	119	50	1732253	45469
1/9-centroid	galGal3:hg18	Treefam6.0	2:1:2:6:1	0.334835	0.0267208	119	100	1763689	47904
1/9-centroid	galGal3:hg18	Treefam6.0	2:1:2:6:1	0.334835	0.0267208	119	200	1782600	48336
1/9-centroid	galGal3:hg18	Treefam6.0	2:1:2:8:1	0.418312	0.0924545	98	20	1994965	60305
1/9-centroid	galGal3:hg18	Treefam6.0	2:1:2:8:1	0.418312	0.0924545	98	30	2013454	62746
1/9-centroid	galGal3:hg18	Treefam6.0	2:1:2:8:1	0.418312	0.0924545	98	50	2056027	67760
1/9-centroid	galGal3:hg18	Treefam6.0	2:1:2:8:1	0.418312	0.0924545	98	100	2086464	70002
1/9-centroid	galGal3:hg18	Treefam6.0	2:1:2:8:1	0.418312	0.0924545	98	200	2104052	68337
1/9-centroid	galGal3:hg18	Treefam6.0	2:1:3:10:1	0.535713	0.278652	79	20	2019839	56855
1/9-centroid	galGal3:hg18	Treefam6.0	2:1:3:10:1	0.535713	0.278652	79	30	2040657	58263
1/9-centroid	galGal3:hg18	Treefam6.0	2:1:3:10:1	0.535713	0.278652	79	50	2066404	59869
1/9-centroid	galGal3:hg18	Treefam6.0	2:1:3:10:1	0.535713	0.278652	79	100	2091604	62374
1/9-centroid	galGal3:hg18	Treefam6.0	2:1:3:10:1	0.535713	0.278652	79	200	2088330	61673
1/9-centroid	galGal3:hg18	Treefam6.0	2:1:3:12:1	0.538487	0.294518	79	20	2026432	56174
1/9-centroid	galGal3:hg18	Treefam6.0	2:1:3:12:1	0.538487	0.294518	79	30	2047201	57549
1/9-centroid	galGal3:hg18	Treefam6.0	2:1:3:12:1	0.538487	0.294518	79	50	2070264	58793
1/9-centroid	galGal3:hg18	Treefam6.0	2:1:3:12:1	0.538487	0.294518	79	100	2096090	61369
1/9-centroid	galGal3:hg18	Treefam6.0	2:1:3:12:1	0.538487	0.294518	79	200	2092759	60032
1/9-centroid	galGal3:hg18	Treefam6.0	2:1:3:14:1	0.54017	0.29994	78	20	2036291	55907
1/9-centroid	galGal3:hg18	Treefam6.0	2:1:3:14:1	0.54017	0.29994	78	30	2055624	57106
1/9-centroid	galGal3:hg18	Treefam6.0	2:1:3:14:1	0.54017	0.29994	78	50	2078880	58610
1/9-centroid	galGal3:hg18	Treefam6.0	2:1:3:14:1	0.54017	0.29994	78	100	2102645	61392
1/9-centroid	galGal3:hg18	Treefam6.0	2:1:3:14:1	0.54017	0.29994	78	200	2097624	59639
1/9-centroid	galGal3:hg18	Treefam6.0	2:1:3:16:1	0.540381	0.297974	78	20	2036718	55405
1/9-centroid	galGal3:hg18	Treefam6.0	2:1:3:16:1	0.540381	0.297974	78	30	2054885	56644
1/9-centroid	galGal3:hg18	Treefam6.0	2:1:3:16:1	0.540381	0.297974	78	50	2081333	58359
1/9-centroid	galGal3:hg18	Treefam6.0	2:1:3:16:1	0.540381	0.297974	78	100	2101944	60782
1/9-centroid	galGal3:hg18	Treefam6.0	2:1:3:16:1	0.540381	0.297974	78	200	2097920	58490
1/9-centroid	galGal3:hg18	Treefam6.0	2:1:3:6:1	0.482675	0.141016	86	20	1858344	50177
1/9-centroid	galGal3:hg18	Treefam6.0	2:1:3:6:1	0.482675	0.141016	86	30	1871407	51639
1/9-centroid	galGal3:hg18	Treefam6.0	2:1:3:6:1	0.482675	0.141016	86	50	1901841	53159
1/9-centroid	galGal3:hg18	Treefam6.0	2:1:3:6:1	0.482675	0.141016	86	100	1928470	55575
1/9-centroid	galGal3:hg18	Treefam6.0	2:1:3:6:1	0.482675	0.141016	86	200	1938090	55225
1/9-centroid	galGal3:hg18	Treefam6.0	2:1:3:8:1	0.52115	0.252345	81	20	1982976	55933
1/9-centroid	galGal3:hg18	Treefam6.0	2:1:3:8:1	0.52115	0.252345	81	30	2002422	57280
1/9-centroid	galGal3:hg18	Treefam6.0	2:1:3:8:1	0.52115	0.252345	81	50	2030327	58859
1/9-centroid	galGal3:hg18	Treefam6.0	2:1:3:8:1	0.52115	0.252345	81	100	2058039	61339
1/9-centroid	galGal3:hg18	Treefam6.0	2:1:3:8:1	0.52115	0.252345	81	200	2059084	59901
1/9-centroid	galGal3:hg18	Treefam6.0	2:2:2:10:1	0.523921	0.245574	80	20	2032118	57352
1/9-centroid	galGal3:hg18	Treefam6.0	2:2:2:10:1	0.523921	0.245574	80	30	2063168	58905
1/9-centroid	galGal3:hg18	Treefam6.0	2:2:2:10:1	0.523921	0.245574	80	50	2103866	61004
1/9-centroid	galGal3:hg18	Treefam6.0	2:2:2:10:1	0.523921	0.245574	80	100	2128975	63859
1/9-centroid	galGal3:hg18	Treefam6.0	2:2:2:10:1	0.523921	0.245574	80	200	2127187	63425
1/9-centroid	galGal3:hg18	Treefam6.0	2:2:2:12:1	0.526843	0.241912	80	20	2041592	57214
1/9-centroid	galGal3:hg18	Treefam6.0	2:2:2:12:1	0.526843	0.241912	80	30	2074153	58862
1/9-centroid	galGal3:hg18	Treefam6.0	2:2:2:12:1	0.526843	0.241912	80	50	2117398	61397
1/9-centroid	galGal3:hg18	Treefam6.0	2:2:2:12:1	0.526843	0.241912	80	100	2141780	64058
1/9-centroid	galGal3:hg18	Treefam6.0	2:2:2:12:1	0.526843	0.241912	80	200	2139500	62615
1/9-centroid	galGal3:hg18	Treefam6.0	2:2:2:14:1	0.529099	0.25597	80	20	2044875	56683
1/9-centroid	galGal3:hg18	Treefam6.0	2:2:2:14:1	0.529099	0.25597	80	30	2079168	58559
1/9-centroid	galGal3:hg18	Treefam6.0	2:2:2:14:1	0.529099	0.25597	80	50	2120012	61015
1/9-centroid	galGal3:hg18	Treefam6.0	2:2:2:14:1	0.529099	0.25597	80	100	2141354	64356
1/9-centroid	galGal3:hg18	Treefam6.0	2:2:2:14:1	0.529099	0.25597	80	200	2138389	63168
1/9-centroid	galGal3:hg18	Treefam6.0	2:2:2:16:1	0.53035	0.246657	79	20	2046774	56231
1/9-centroid	galGal3:hg18	Treefam6.0	2:2:2:16:1	0.53035	0.246657	79	30	2082300	58791
1/9-centroid	galGal3:hg18	Treefam6.0	2:2:2:16:1	0.53035	0.246657	79	50	2117585	60387
1/9-centroid	galGal3:hg18	Treefam6.0	2:2:2:16:1	0.53035	0.246657	79	100	2138571	63998
1/9-centroid	galGal3:hg18	Treefam6.0	2:2:2:16:1	0.53035	0.246657	79	200	2134023	62029
1/9-centroid	galGal3:hg18	Treefam6.0	2:2:2:6:1	0.474411	0.115064	87	20	1839626	49363
1/9-centroid	galGal3:hg18	Treefam6.0	2:2:2:6:1	0.474411	0.115064	87	30	1855185	51091
1/9-centroid	galGal3:hg18	Treefam6.0	2:2:2:6:1	0.474411	0.115064	87	50	1890214	53927
1/9-centroid	galGal3:hg18	Treefam6.0	2:2:2:6:1	0.474411	0.115064	87	100	1918093	56741
1/9-centroid	galGal3:hg18	Treefam6.0	2:2:2:6:1	0.474411	0.115064	87	200	1931560	57264
1/9-centroid	galGal3:hg18	Treefam6.0	2:2:2:8:1	0.50781	0.195928	82	20	1982988	55845
1/9-centroid	galGal3:hg18	Treefam6.0	2:2:2:8:1	0.50781	0.195928	82	30	2007125	57356
1/9-centroid	galGal3:hg18	Treefam6.0	2:2:2:8:1	0.50781	0.195928	82	50	2044417	59688
1/9-centroid	galGal3:hg18	Treefam6.0	2:2:2:8:1	0.50781	0.195928	82	100	2070837	62459
1/9-centroid	galGal3:hg18	Treefam6.0	2:2:2:8:1	0.50781	0.195928	82	200	2073415	62344
1/9-centroid	galGal3:hg18	Treefam6.0	2:2:3:10:1	0.589203	0.356608	72	20	1915811	49553
1/9-centroid	galGal3:hg18	Treefam6.0	2:2:3:10:1	0.589203	0.356608	72	30	1938304	51607
1/9-centroid	galGal3:hg18	Treefam6.0	2:2:3:10:1	0.589203	0.356608	72	50	1964259	53184
1/9-centroid	galGal3:hg18	Treefam6.0	2:2:3:10:1	0.589203	0.356608	72	100	1981371	55663
1/9-centroid	galGal3:hg18	Treefam6.0	2:2:3:10:1	0.589203	0.356608	72	200	1977485	54293
1/9-centroid	galGal3:hg18	Treefam6.0	2:2:3:12:1	0.591031	0.362734	72	20	1922786	49063
1/9-centroid	galGal3:hg18	Treefam6.0	2:2:3:12:1	0.591031	0.362734	72	30	1942755	50484
1/9-centroid	galGal3:hg18	Treefam6.0	2:2:3:12:1	0.591031	0.362734	72	50	1966227	51805
1/9-centroid	galGal3:hg18	Treefam6.0	2:2:3:12:1	0.591031	0.362734	72	100	1980112	54530
1/9-centroid	galGal3:hg18	Treefam6.0	2:2:3:12:1	0.591031	0.362734	72	200	1973940	53237
1/9-centroid	galGal3:hg18	Treefam6.0	2:2:3:14:1	0.590316	0.362005	72	20	1925320	48917
1/9-centroid	galGal3:hg18	Treefam6.0	2:2:3:14:1	0.590316	0.362005	72	30	1942783	50229
1/9-centroid	galGal3:hg18	Treefam6.0	2:2:3:14:1	0.590316	0.362005	72	50	1967375	51726
1/9-centroid	galGal3:hg18	Treefam6.0	2:2:3:14:1	0.590316	0.362005	72	100	1979008	54008
1/9-centroid	galGal3:hg18	Treefam6.0	2:2:3:14:1	0.590316	0.362005	72	200	1972724	52834
1/9-centroid	galGal3:hg18	Treefam6.0	2:2:3:16:1	0.591143	0.363643	72	20	1926029	48758
1/9-centroid	galGal3:hg18	Treefam6.0	2:2:3:16:1	0.591143	0.363643	72	30	1941896	49809
1/9-centroid	galGal3:hg18	Treefam6.0	2:2:3:16:1	0.591143	0.363643	72	50	1966647	51099
1/9-centroid	galGal3:hg18	Treefam6.0	2:2:3:16:1	0.591143	0.363643	72	100	1978605	53327
1/9-centroid	galGal3:hg18	Treefam6.0	2:2:3:16:1	0.591143	0.363643	72	200	1971412	52825
1/9-centroid	galGal3:hg18	Treefam6.0	2:2:3:6:1	0.558997	0.235674	75	20	1807935	47895
1/9-centroid	galGal3:hg18	Treefam6.0	2:2:3:6:1	0.558997	0.235674	75	30	1828990	49480
1/9-centroid	galGal3:hg18	Treefam6.0	2:2:3:6:1	0.558997	0.235674	75	50	1857716	51400
1/9-centroid	galGal3:hg18	Treefam6.0	2:2:3:6:1	0.558997	0.235674	75	100	1878747	53854
1/9-centroid	galGal3:hg18	Treefam6.0	2:2:3:6:1	0.558997	0.235674	75	200	1882803	53422
1/9-centroid	galGal3:hg18	Treefam6.0	2:2:3:8:1	0.580115	0.332241	73	20	1890800	49986
1/9-centroid	galGal3:hg18	Treefam6.0	2:2:3:8:1	0.580115	0.332241	73	30	1916087	52020
1/9-centroid	galGal3:hg18	Treefam6.0	2:2:3:8:1	0.580115	0.332241	73	50	1942807	53521
1/9-centroid	galGal3:hg18	Treefam6.0	2:2:3:8:1	0.580115	0.332241	73	100	1962252	55770
1/9-centroid	galGal3:hg18	Treefam6.0	2:2:3:8:1	0.580115	0.332241	73	200	1960081	54224
1/9-centroid	galGal3:hg18	Treefam6.0	3:1:3:12:1	0.204355	0.0165158	192	20	1731801	47307
1/9-centroid	galGal3:hg18	Treefam6.0	3:1:3:12:1	0.204355	0.0165158	192	30	1740606	48379
1/9-centroid	galGal3:hg18	Treefam6.0	3:1:3:12:1	0.204355	0.0165158	192	50	1778434	49728
1/9-centroid	galGal3:hg18	Treefam6.0	3:1:3:12:1	0.204355	0.0165158	192	100	1831111	51989
1/9-centroid	galGal3:hg18	Treefam6.0	3:1:3:12:1	0.204355	0.0165158	192	200	1864022	52051
1/9-centroid	galGal3:hg18	Treefam6.0	3:1:3:15:1	0.256092	0.0680889	159	20	1995830	61028
1/9-centroid	galGal3:hg18	Treefam6.0	3:1:3:15:1	0.256092	0.0680889	159	30	2006786	63829
1/9-centroid	galGal3:hg18	Treefam6.0	3:1:3:15:1	0.256092	0.0680889	159	50	2041800	67903
1/9-centroid	galGal3:hg18	Treefam6.0	3:1:3:15:1	0.256092	0.0680889	159	100	2098910	71567
1/9-centroid	galGal3:hg18	Treefam6.0	3:1:3:15:1	0.256092	0.0680889	159	200	2127116	70230
1/9-centroid	galGal3:hg18	Treefam6.0	3:1:3:18:1	0.27316	0.130009	151	20	2064298	67064
1/9-centroid	galGal3:hg18	Treefam6.0	3:1:3:18:1	0.27316	0.130009	151	30	2081916	69858
1/9-centroid	galGal3:hg18	Treefam6.0	3:1:3:18:1	0.27316	0.130009	151	50	2115620	76015
1/9-centroid	galGal3:hg18	Treefam6.0	3:1:3:18:1	0.27316	0.130009	151	100	2171085	81592
1/9-centroid	galGal3:hg18	Treefam6.0	3:1:3:18:1	0.27316	0.130009	151	200	2195266	78553
1/9-centroid	galGal3:hg18	Treefam6.0	3:1:3:21:1	0.279462	0.146356	148	20	2087280	69406
1/9-centroid	galGal3:hg18	Treefam6.0	3:1:3:21:1	0.279462	0.146356	148	30	2107533	72079
1/9-centroid	galGal3:hg18	Treefam6.0	3:1:3:21:1	0.279462	0.146356	148	50	2145657	79297
1/9-centroid	galGal3:hg18	Treefam6.0	3:1:3:21:1	0.279462	0.146356	148	100	2196166	84958
1/9-centroid	galGal3:hg18	Treefam6.0	3:1:3:21:1	0.279462	0.146356	148	200	2216902	82987
1/9-centroid	galGal3:hg18	Treefam6.0	3:1:3:24:1	0.282103	0.154264	147	20	2091242	69677
1/9-centroid	galGal3:hg18	Treefam6.0	3:1:3:24:1	0.282103	0.154264	147	30	2114114	71392
1/9-centroid	galGal3:hg18	Treefam6.0	3:1:3:24:1	0.282103	0.154264	147	50	2162116	76429
1/9-centroid	galGal3:hg18	Treefam6.0	3:1:3:24:1	0.282103	0.154264	147	100	2207105	84202
1/9-centroid	galGal3:hg18	Treefam6.0	3:1:3:24:1	0.282103	0.154264	147	200	2224571	80432
1/9-centroid	galGal3:hg18	Treefam6.0	3:1:4:12:1	0.293081	0.100759	140	20	1934739	53552
1/9-centroid	galGal3:hg18	Treefam6.0	3:1:4:12:1	0.293081	0.100759	140	30	1954529	56040
1/9-centroid	galGal3:hg18	Treefam6.0	3:1:4:12:1	0.293081	0.100759	140	50	1982407	59376
1/9-centroid	galGal3:hg18	Treefam6.0	3:1:4:12:1	0.293081	0.100759	140	100	2031251	63323
1/9-centroid	galGal3:hg18	Treefam6.0	3:1:4:12:1	0.293081	0.100759	140	200	2050602	62013
1/9-centroid	galGal3:hg18	Treefam6.0	3:1:4:15:1	0.316422	0.187768	132	20	2027169	58828
1/9-centroid	galGal3:hg18	Treefam6.0	3:1:4:15:1	0.316422	0.187768	132	30	2049875	60993
1/9-centroid	galGal3:hg18	Treefam6.0	3:1:4:15:1	0.316422	0.187768	132	50	2078468	63564
1/9-centroid	galGal3:hg18	Treefam6.0	3:1:4:15:1	0.316422	0.187768	132	100	2130732	69597
1/9-centroid	galGal3:hg18	Treefam6.0	3:1:4:15:1	0.316422	0.187768	132	200	2145899	69692
1/9-centroid	galGal3:hg18	Treefam6.0	3:1:4:18:1	0.324867	0.226604	129	20	2059735	59975
1/9-centroid	galGal3:hg18	Treefam6.0	3:1:4:18:1	0.324867	0.226604	129	30	2080649	62038
1/9-centroid	galGal3:hg18	Treefam6.0	3:1:4:18:1	0.324867	0.226604	129	50	2107439	63873
1/9-centroid	galGal3:hg18	Treefam6.0	3:1:4:18:1	0.324867	0.226604	129	100	2159078	67817
1/9-centroid	galGal3:hg18	Treefam6.0	3:1:4:18:1	0.324867	0.226604	129	200	2170447	69316
1/9-centroid	galGal3:hg18	Treefam6.0	3:1:4:21:1	0.326982	0.235096	128	20	2069137	60784
1/9-centroid	galGal3:hg18	Treefam6.0	3:1:4:21:1	0.326982	0.235096	128	30	2090083	63247
1/9-centroid	galGal3:hg18	Treefam6.0	3:1:4:21:1	0.326982	0.235096	128	50	2113215	64792
1/9-centroid	galGal3:hg18	Treefam6.0	3:1:4:21:1	0.326982	0.235096	128	100	2163708	69229
1/9-centroid	galGal3:hg18	Treefam6.0	3:1:4:21:1	0.326982	0.235096	128	200	2176401	68857
1/9-centroid	galGal3:hg18	Treefam6.0	3:1:4:24:1	0.328211	0.229433	128	20	2071471	60015
1/9-centroid	galGal3:hg18	Treefam6.0	3:1:4:24:1	0.328211	0.229433	128	30	2089670	62595
1/9-centroid	galGal3:hg18	Treefam6.0	3:1:4:24:1	0.328211	0.229433	128	50	2113167	64361
1/9-centroid	galGal3:hg18	Treefam6.0	3:1:4:24:1	0.328211	0.229433	128	100	2159665	68926
1/9-centroid	galGal3:hg18	Treefam6.0	3:1:4:24:1	0.328211	0.229433	128	200	2169104	68444
1/9-centroid	galGal3:hg18	Treefam6.0	3:2:3:12:1	0.291068	0.0881691	141	20	1946633	54863
1/9-centroid	galGal3:hg18	Treefam6.0	3:2:3:12:1	0.291068	0.0881691	141	30	1961558	58351
1/9-centroid	galGal3:hg18	Treefam6.0	3:2:3:12:1	0.291068	0.0881691	141	50	1993766	61973
1/9-centroid	galGal3:hg18	Treefam6.0	3:2:3:12:1	0.291068	0.0881691	141	100	2040874	66524
1/9-centroid	galGal3:hg18	Treefam6.0	3:2:3:12:1	0.291068	0.0881691	141	200	2063029	65998
1/9-centroid	galGal3:hg18	Treefam6.0	3:2:3:15:1	0.313701	0.166773	133	20	2040908	60452
1/9-centroid	galGal3:hg18	Treefam6.0	3:2:3:15:1	0.313701	0.166773	133	30	2061242	63505
1/9-centroid	galGal3:hg18	Treefam6.0	3:2:3:15:1	0.313701	0.166773	133	50	2094594	67359
1/9-centroid	galGal3:hg18	Treefam6.0	3:2:3:15:1	0.313701	0.166773	133	100	2144429	73667
1/9-centroid	galGal3:hg18	Treefam6.0	3:2:3:15:1	0.313701	0.166773	133	200	2162685	72951
1/9-centroid	galGal3:hg18	Treefam6.0	3:2:3:18:1	0.322387	0.206963	130	20	2070425	62833
1/9-centroid	galGal3:hg18	Treefam6.0	3:2:3:18:1	0.322387	0.206963	130	30	2092548	65060
1/9-centroid	galGal3:hg18	Treefam6.0	3:2:3:18:1	0.322387	0.206963	130	50	2125725	67669
1/9-centroid	galGal3:hg18	Treefam6.0	3:2:3:18:1	0.322387	0.206963	130	100	2174977	73082
1/9-centroid	galGal3:hg18	Treefam6.0	3:2:3:18:1	0.322387	0.206963	130	200	2189120	72762
1/9-centroid	galGal3:hg18	Treefam6.0	3:2:3:21:1	0.324804	0.209864	129	20	2080083	63062
1/9-centroid	galGal3:hg18	Treefam6.0	3:2:3:21:1	0.324804	0.209864	129	30	2102235	65048
1/9-centroid	galGal3:hg18	Treefam6.0	3:2:3:21:1	0.324804	0.209864	129	50	2143285	68645
1/9-centroid	galGal3:hg18	Treefam6.0	3:2:3:21:1	0.324804	0.209864	129	100	2187860	72116
1/9-centroid	galGal3:hg18	Treefam6.0	3:2:3:21:1	0.324804	0.209864	129	200	2199294	72006
1/9-centroid	galGal3:hg18	Treefam6.0	3:2:3:24:1	0.325719	0.211028	128	20	2085346	63183
1/9-centroid	galGal3:hg18	Treefam6.0	3:2:3:24:1	0.325719	0.211028	128	30	2107563	64819
1/9-centroid	galGal3:hg18	Treefam6.0	3:2:3:24:1	0.325719	0.211028	128	50	2153566	68265
1/9-centroid	galGal3:hg18	Treefam6.0	3:2:3:24:1	0.325719	0.211028	128	100	2197866	71834
1/9-centroid	galGal3:hg18	Treefam6.0	3:2:3:24:1	0.325719	0.211028	128	200	2207699	71656
1/9-centroid	galGal3:hg18	Treefam6.0	3:2:4:12:1	0.34439	0.190497	121	20	1949426	53653
1/9-centroid	galGal3:hg18	Treefam6.0	3:2:4:12:1	0.34439	0.190497	121	30	1976837	56512
1/9-centroid	galGal3:hg18	Treefam6.0	3:2:4:12:1	0.34439	0.190497	121	50	2006352	57764
1/9-centroid	galGal3:hg18	Treefam6.0	3:2:4:12:1	0.34439	0.190497	121	100	2051511	62066
1/9-centroid	galGal3:hg18	Treefam6.0	3:2:4:12:1	0.34439	0.190497	121	200	2065070	63950
1/9-centroid	galGal3:hg18	Treefam6.0	3:2:4:15:1	0.357536	0.264646	118	20	2003774	55564
1/9-centroid	galGal3:hg18	Treefam6.0	3:2:4:15:1	0.357536	0.264646	118	30	2030744	58792
1/9-centroid	galGal3:hg18	Treefam6.0	3:2:4:15:1	0.357536	0.264646	118	50	2056584	60183
1/9-centroid	galGal3:hg18	Treefam6.0	3:2:4:15:1	0.357536	0.264646	118	100	2104245	63992
1/9-centroid	galGal3:hg18	Treefam6.0	3:2:4:15:1	0.357536	0.264646	118	200	2115522	64842
1/9-centroid	galGal3:hg18	Treefam6.0	3:2:4:18:1	0.360612	0.266629	117	20	2019936	55473
1/9-centroid	galGal3:hg18	Treefam6.0	3:2:4:18:1	0.360612	0.266629	117	30	2041296	58034
1/9-centroid	galGal3:hg18	Treefam6.0	3:2:4:18:1	0.360612	0.266629	117	50	2067021	59832
1/9-centroid	galGal3:hg18	Treefam6.0	3:2:4:18:1	0.360612	0.266629	117	100	2114623	63716
1/9-centroid	galGal3:hg18	Treefam6.0	3:2:4:18:1	0.360612	0.266629	117	200	2120834	64540
1/9-centroid	galGal3:hg18	Treefam6.0	3:2:4:21:1	0.362304	0.277966	116	20	2028770	54999
1/9-centroid	galGal3:hg18	Treefam6.0	3:2:4:21:1	0.362304	0.277966	116	30	2049063	57291
1/9-centroid	galGal3:hg18	Treefam6.0	3:2:4:21:1	0.362304	0.277966	116	50	2073025	59032
1/9-centroid	galGal3:hg18	Treefam6.0	3:2:4:21:1	0.362304	0.277966	116	100	2116216	62634
1/9-centroid	galGal3:hg18	Treefam6.0	3:2:4:21:1	0.362304	0.277966	116	200	2120306	63518
1/9-centroid	galGal3:hg18	Treefam6.0	3:2:4:24:1	0.362791	0.28345	116	20	2030006	54634
1/9-centroid	galGal3:hg18	Treefam6.0	3:2:4:24:1	0.362791	0.28345	116	30	2049905	56497
1/9-centroid	galGal3:hg18	Treefam6.0	3:2:4:24:1	0.362791	0.28345	116	50	2072890	57765
1/9-centroid	galGal3:hg18	Treefam6.0	3:2:4:24:1	0.362791	0.28345	116	100	2111230	61272
1/9-centroid	galGal3:hg18	Treefam6.0	3:2:4:24:1	0.362791	0.28345	116	200	2115725	62352
1/9-centroid	galGal3:hg18	Treefam6.0	3:3:3:12:1	0.331894	0.147766	125	20	1929869	52941
1/9-centroid	galGal3:hg18	Treefam6.0	3:3:3:12:1	0.331894	0.147766	125	30	1953420	55958
1/9-centroid	galGal3:hg18	Treefam6.0	3:3:3:12:1	0.331894	0.147766	125	50	1987313	57970
1/9-centroid	galGal3:hg18	Treefam6.0	3:3:3:12:1	0.331894	0.147766	125	100	2032572	63329
1/9-centroid	galGal3:hg18	Treefam6.0	3:3:3:12:1	0.331894	0.147766	125	200	2050475	64134
1/9-centroid	galGal3:hg18	Treefam6.0	3:3:3:15:1	0.345929	0.207502	121	20	1994865	55096
1/9-centroid	galGal3:hg18	Treefam6.0	3:3:3:15:1	0.345929	0.207502	121	30	2021654	58435
1/9-centroid	galGal3:hg18	Treefam6.0	3:3:3:15:1	0.345929	0.207502	121	50	2053536	59808
1/9-centroid	galGal3:hg18	Treefam6.0	3:3:3:15:1	0.345929	0.207502	121	100	2100796	63607
1/9-centroid	galGal3:hg18	Treefam6.0	3:3:3:15:1	0.345929	0.207502	121	200	2112292	64934
1/9-centroid	galGal3:hg18	Treefam6.0	3:3:3:18:1	0.349145	0.224973	120	20	2020342	55905
1/9-centroid	galGal3:hg18	Treefam6.0	3:3:3:18:1	0.349145	0.224973	120	30	2045845	58581
1/9-centroid	galGal3:hg18	Treefam6.0	3:3:3:18:1	0.349145	0.224973	120	50	2079399	60271
1/9-centroid	galGal3:hg18	Treefam6.0	3:3:3:18:1	0.349145	0.224973	120	100	2122528	64074
1/9-centroid	galGal3:hg18	Treefam6.0	3:3:3:18:1	0.349145	0.224973	120	200	2132998	64807
1/9-centroid	galGal3:hg18	Treefam6.0	3:3:3:21:1	0.356093	0.244601	118	20	2025279	55826
1/9-centroid	galGal3:hg18	Treefam6.0	3:3:3:21:1	0.356093	0.244601	118	30	2052634	58383
1/9-centroid	galGal3:hg18	Treefam6.0	3:3:3:21:1	0.356093	0.244601	118	50	2091137	60473
1/9-centroid	galGal3:hg18	Treefam6.0	3:3:3:21:1	0.356093	0.244601	118	100	2131185	63275
1/9-centroid	galGal3:hg18	Treefam6.0	3:3:3:21:1	0.356093	0.244601	118	200	2137876	64517
1/9-centroid	galGal3:hg18	Treefam6.0	3:3:3:24:1	0.346706	0.227967	121	20	2014995	54625
1/9-centroid	galGal3:hg18	Treefam6.0	3:3:3:24:1	0.346706	0.227967	121	30	2043646	57059
1/9-centroid	galGal3:hg18	Treefam6.0	3:3:3:24:1	0.346706	0.227967	121	50	2082008	59213
1/9-centroid	galGal3:hg18	Treefam6.0	3:3:3:24:1	0.346706	0.227967	121	100	2124120	62414
1/9-centroid	galGal3:hg18	Treefam6.0	3:3:3:24:1	0.346706	0.227967	121	200	2130317	64132
1/9-centroid	galGal3:hg18	Treefam6.0	3:3:4:12:1	0.371781	0.262709	113	20	1886724	50246
1/9-centroid	galGal3:hg18	Treefam6.0	3:3:4:12:1	0.371781	0.262709	113	30	1918642	53561
1/9-centroid	galGal3:hg18	Treefam6.0	3:3:4:12:1	0.371781	0.262709	113	50	1949737	55114
1/9-centroid	galGal3:hg18	Treefam6.0	3:3:4:12:1	0.371781	0.262709	113	100	1989037	58892
1/9-centroid	galGal3:hg18	Treefam6.0	3:3:4:12:1	0.371781	0.262709	113	200	2001621	58316
1/9-centroid	galGal3:hg18	Treefam6.0	3:3:4:15:1	0.380212	0.290462	111	20	1932621	50862
1/9-centroid	galGal3:hg18	Treefam6.0	3:3:4:15:1	0.380212	0.290462	111	30	1962092	53884
1/9-centroid	galGal3:hg18	Treefam6.0	3:3:4:15:1	0.380212	0.290462	111	50	1990050	55790
1/9-centroid	galGal3:hg18	Treefam6.0	3:3:4:15:1	0.380212	0.290462	111	100	2031509	59124
1/9-centroid	galGal3:hg18	Treefam6.0	3:3:4:15:1	0.380212	0.290462	111	200	2039115	59878
1/9-centroid	galGal3:hg18	Treefam6.0	3:3:4:18:1	0.382318	0.301438	110	20	1949213	50798
1/9-centroid	galGal3:hg18	Treefam6.0	3:3:4:18:1	0.382318	0.301438	110	30	1974954	53187
1/9-centroid	galGal3:hg18	Treefam6.0	3:3:4:18:1	0.382318	0.301438	110	50	1999548	54948
1/9-centroid	galGal3:hg18	Treefam6.0	3:3:4:18:1	0.382318	0.301438	110	100	2040367	57629
1/9-centroid	galGal3:hg18	Treefam6.0	3:3:4:18:1	0.382318	0.301438	110	200	2044607	58861
1/9-centroid	galGal3:hg18	Treefam6.0	3:3:4:21:1	0.383916	0.307764	110	20	1956776	50806
1/9-centroid	galGal3:hg18	Treefam6.0	3:3:4:21:1	0.383916	0.307764	110	30	1977126	52812
1/9-centroid	galGal3:hg18	Treefam6.0	3:3:4:21:1	0.383916	0.307764	110	50	1999466	54334
1/9-centroid	galGal3:hg18	Treefam6.0	3:3:4:21:1	0.383916	0.307764	110	100	2036253	57244
1/9-centroid	galGal3:hg18	Treefam6.0	3:3:4:21:1	0.383916	0.307764	110	200	2038226	58266
1/9-centroid	galGal3:hg18	Treefam6.0	3:3:4:24:1	0.383878	0.304781	110	20	1959241	50577
1/9-centroid	galGal3:hg18	Treefam6.0	3:3:4:24:1	0.383878	0.304781	110	30	1977059	52235
1/9-centroid	galGal3:hg18	Treefam6.0	3:3:4:24:1	0.383878	0.304781	110	50	1999740	54012
1/9-centroid	galGal3:hg18	Treefam6.0	3:3:4:24:1	0.383878	0.304781	110	100	2031720	56857
1/9-centroid	galGal3:hg18	Treefam6.0	3:3:4:24:1	0.383878	0.304781	110	200	2035434	57525
1/9-centroid	galGal3:hg18	Treefam6.0	4:1:4:20:1	0.157599	0.0228115	251	20	1835556	53616
1/9-centroid	galGal3:hg18	Treefam6.0	4:1:4:20:1	0.157599	0.0228115	251	30	1848593	54358
1/9-centroid	galGal3:hg18	Treefam6.0	4:1:4:20:1	0.157599	0.0228115	251	50	1876784	56342
1/9-centroid	galGal3:hg18	Treefam6.0	4:1:4:20:1	0.157599	0.0228115	251	100	1946025	59406
1/9-centroid	galGal3:hg18	Treefam6.0	4:1:4:20:1	0.157599	0.0228115	251	200	1984743	60670
1/9-centroid	galGal3:hg18	Treefam6.0	4:1:4:24:1	0.186487	0.0701304	218	20	2009630	63848
1/9-centroid	galGal3:hg18	Treefam6.0	4:1:4:24:1	0.186487	0.0701304	218	30	2024761	65176
1/9-centroid	galGal3:hg18	Treefam6.0	4:1:4:24:1	0.186487	0.0701304	218	50	2048628	69584
1/9-centroid	galGal3:hg18	Treefam6.0	4:1:4:24:1	0.186487	0.0701304	218	100	2121678	76088
1/9-centroid	galGal3:hg18	Treefam6.0	4:1:4:24:1	0.186487	0.0701304	218	200	2158915	74147
1/9-centroid	galGal3:hg18	Treefam6.0	4:1:4:28:1	0.195443	0.121012	211	20	2051467	67801
1/9-centroid	galGal3:hg18	Treefam6.0	4:1:4:28:1	0.195443	0.121012	211	30	2067798	69061
1/9-centroid	galGal3:hg18	Treefam6.0	4:1:4:28:1	0.195443	0.121012	211	50	2094465	76312
1/9-centroid	galGal3:hg18	Treefam6.0	4:1:4:28:1	0.195443	0.121012	211	100	2163216	84474
1/9-centroid	galGal3:hg18	Treefam6.0	4:1:4:28:1	0.195443	0.121012	211	200	2197781	79359
1/9-centroid	galGal3:hg18	Treefam6.0	4:1:5:16:1	0.172592	0.0254759	230	20	1772968	47318
1/9-centroid	galGal3:hg18	Treefam6.0	4:1:5:16:1	0.172592	0.0254759	230	30	1789327	49199
1/9-centroid	galGal3:hg18	Treefam6.0	4:1:5:16:1	0.172592	0.0254759	230	50	1818910	50448
1/9-centroid	galGal3:hg18	Treefam6.0	4:1:5:16:1	0.172592	0.0254759	230	100	1876781	53538
1/9-centroid	galGal3:hg18	Treefam6.0	4:1:5:16:1	0.172592	0.0254759	230	200	1909233	55326
1/9-centroid	galGal3:hg18	Treefam6.0	4:1:5:20:1	0.210978	0.096727	194	20	1989658	57062
1/9-centroid	galGal3:hg18	Treefam6.0	4:1:5:20:1	0.210978	0.096727	194	30	2010498	59747
1/9-centroid	galGal3:hg18	Treefam6.0	4:1:5:20:1	0.210978	0.096727	194	50	2034532	63382
1/9-centroid	galGal3:hg18	Treefam6.0	4:1:5:20:1	0.210978	0.096727	194	100	2102348	69648
1/9-centroid	galGal3:hg18	Treefam6.0	4:1:5:20:1	0.210978	0.096727	194	200	2129550	68430
1/9-centroid	galGal3:hg18	Treefam6.0	4:1:5:24:1	0.224964	0.168687	185	20	2049675	61227
1/9-centroid	galGal3:hg18	Treefam6.0	4:1:5:24:1	0.224964	0.168687	185	30	2070003	63526
1/9-centroid	galGal3:hg18	Treefam6.0	4:1:5:24:1	0.224964	0.168687	185	50	2092899	67732
1/9-centroid	galGal3:hg18	Treefam6.0	4:1:5:24:1	0.224964	0.168687	185	100	2160865	74339
1/9-centroid	galGal3:hg18	Treefam6.0	4:1:5:24:1	0.224964	0.168687	185	200	2187363	72778
1/9-centroid	galGal3:hg18	Treefam6.0	4:1:5:28:1	0.228943	0.191153	182	20	2069193	62745
1/9-centroid	galGal3:hg18	Treefam6.0	4:1:5:28:1	0.228943	0.191153	182	30	2088429	65416
1/9-centroid	galGal3:hg18	Treefam6.0	4:1:5:28:1	0.228943	0.191153	182	50	2111708	67220
1/9-centroid	galGal3:hg18	Treefam6.0	4:1:5:28:1	0.228943	0.191153	182	100	2175035	74462
1/9-centroid	galGal3:hg18	Treefam6.0	4:1:5:28:1	0.228943	0.191153	182	200	2202759	75539
1/9-centroid	galGal3:hg18	Treefam6.0	4:2:4:16:1	0.168919	0.0190588	233	20	1772856	47665
1/9-centroid	galGal3:hg18	Treefam6.0	4:2:4:16:1	0.168919	0.0190588	233	30	1788875	50426
1/9-centroid	galGal3:hg18	Treefam6.0	4:2:4:16:1	0.168919	0.0190588	233	50	1819766	51576
1/9-centroid	galGal3:hg18	Treefam6.0	4:2:4:16:1	0.168919	0.0190588	233	100	1877961	54679
1/9-centroid	galGal3:hg18	Treefam6.0	4:2:4:16:1	0.168919	0.0190588	233	200	1913340	55240
1/9-centroid	galGal3:hg18	Treefam6.0	4:2:4:20:1	0.21028	0.0847746	194	20	2005323	59290
1/9-centroid	galGal3:hg18	Treefam6.0	4:2:4:20:1	0.21028	0.0847746	194	30	2025454	61933
1/9-centroid	galGal3:hg18	Treefam6.0	4:2:4:20:1	0.21028	0.0847746	194	50	2050077	66782
1/9-centroid	galGal3:hg18	Treefam6.0	4:2:4:20:1	0.21028	0.0847746	194	100	2115452	71889
1/9-centroid	galGal3:hg18	Treefam6.0	4:2:4:20:1	0.21028	0.0847746	194	200	2145093	72007
1/9-centroid	galGal3:hg18	Treefam6.0	4:2:4:24:1	0.223377	0.146417	185	20	2061967	63918
1/9-centroid	galGal3:hg18	Treefam6.0	4:2:4:24:1	0.223377	0.146417	185	30	2081002	65636
1/9-centroid	galGal3:hg18	Treefam6.0	4:2:4:24:1	0.223377	0.146417	185	50	2108595	70315
1/9-centroid	galGal3:hg18	Treefam6.0	4:2:4:24:1	0.223377	0.146417	185	100	2172916	78067
1/9-centroid	galGal3:hg18	Treefam6.0	4:2:4:24:1	0.223377	0.146417	185	200	2200978	75180
1/9-centroid	galGal3:hg18	Treefam6.0	4:2:4:28:1	0.227646	0.164734	183	20	2077950	65044
1/9-centroid	galGal3:hg18	Treefam6.0	4:2:4:28:1	0.227646	0.164734	183	30	2096056	66720
1/9-centroid	galGal3:hg18	Treefam6.0	4:2:4:28:1	0.227646	0.164734	183	50	2127407	71596
1/9-centroid	galGal3:hg18	Treefam6.0	4:2:4:28:1	0.227646	0.164734	183	100	2186887	78876
1/9-centroid	galGal3:hg18	Treefam6.0	4:2:4:28:1	0.227646	0.164734	183	200	2215081	77317
1/9-centroid	galGal3:hg18	Treefam6.0	4:2:5:16:1	0.224697	0.087069	182	20	1907292	51704
1/9-centroid	galGal3:hg18	Treefam6.0	4:2:5:16:1	0.224697	0.087069	182	30	1931051	54124
1/9-centroid	galGal3:hg18	Treefam6.0	4:2:5:16:1	0.224697	0.087069	182	50	1960396	57306
1/9-centroid	galGal3:hg18	Treefam6.0	4:2:5:16:1	0.224697	0.087069	182	100	2015464	61839
1/9-centroid	galGal3:hg18	Treefam6.0	4:2:5:16:1	0.224697	0.087069	182	200	2038736	61579
1/9-centroid	galGal3:hg18	Treefam6.0	4:2:5:20:1	0.244824	0.190672	170	20	2011048	57470
1/9-centroid	galGal3:hg18	Treefam6.0	4:2:5:20:1	0.244824	0.190672	170	30	2035835	59757
1/9-centroid	galGal3:hg18	Treefam6.0	4:2:5:20:1	0.244824	0.190672	170	50	2063976	62864
1/9-centroid	galGal3:hg18	Treefam6.0	4:2:5:20:1	0.244824	0.190672	170	100	2125590	69565
1/9-centroid	galGal3:hg18	Treefam6.0	4:2:5:20:1	0.244824	0.190672	170	200	2149174	69955
1/9-centroid	galGal3:hg18	Treefam6.0	4:2:5:24:1	0.251962	0.220522	166	20	2043501	58130
1/9-centroid	galGal3:hg18	Treefam6.0	4:2:5:24:1	0.251962	0.220522	166	30	2067519	61238
1/9-centroid	galGal3:hg18	Treefam6.0	4:2:5:24:1	0.251962	0.220522	166	50	2092257	63237
1/9-centroid	galGal3:hg18	Treefam6.0	4:2:5:24:1	0.251962	0.220522	166	100	2153766	67801
1/9-centroid	galGal3:hg18	Treefam6.0	4:2:5:24:1	0.251962	0.220522	166	200	2178319	71217
1/9-centroid	galGal3:hg18	Treefam6.0	4:2:5:28:1	0.253861	0.233067	165	20	2053221	58150
1/9-centroid	galGal3:hg18	Treefam6.0	4:2:5:28:1	0.253861	0.233067	165	30	2075169	61020
1/9-centroid	galGal3:hg18	Treefam6.0	4:2:5:28:1	0.253861	0.233067	165	50	2097482	63437
1/9-centroid	galGal3:hg18	Treefam6.0	4:2:5:28:1	0.253861	0.233067	165	100	2155992	67649
1/9-centroid	galGal3:hg18	Treefam6.0	4:2:5:28:1	0.253861	0.233067	165	200	2180327	69642
1/9-centroid	galGal3:hg18	Treefam6.0	4:3:4:16:1	0.215622	0.0700378	189	20	1885270	51549
1/9-centroid	galGal3:hg18	Treefam6.0	4:3:4:16:1	0.215622	0.0700378	189	30	1905123	53949
1/9-centroid	galGal3:hg18	Treefam6.0	4:3:4:16:1	0.215622	0.0700378	189	50	1936246	57245
1/9-centroid	galGal3:hg18	Treefam6.0	4:3:4:16:1	0.215622	0.0700378	189	100	1989797	62091
1/9-centroid	galGal3:hg18	Treefam6.0	4:3:4:16:1	0.215622	0.0700378	189	200	2017382	60857
1/9-centroid	galGal3:hg18	Treefam6.0	4:3:4:20:1	0.239329	0.144677	173	20	2010656	57949
1/9-centroid	galGal3:hg18	Treefam6.0	4:3:4:20:1	0.239329	0.144677	173	30	2032451	60549
1/9-centroid	galGal3:hg18	Treefam6.0	4:3:4:20:1	0.239329	0.144677	173	50	2062670	64817
1/9-centroid	galGal3:hg18	Treefam6.0	4:3:4:20:1	0.239329	0.144677	173	100	2124935	71250
1/9-centroid	galGal3:hg18	Treefam6.0	4:3:4:20:1	0.239329	0.144677	173	200	2149683	72458
1/9-centroid	galGal3:hg18	Treefam6.0	4:3:4:24:1	0.247194	0.198112	169	20	2046579	59303
1/9-centroid	galGal3:hg18	Treefam6.0	4:3:4:24:1	0.247194	0.198112	169	30	2067947	62623
1/9-centroid	galGal3:hg18	Treefam6.0	4:3:4:24:1	0.247194	0.198112	169	50	2095546	66160
1/9-centroid	galGal3:hg18	Treefam6.0	4:3:4:24:1	0.247194	0.198112	169	100	2156558	70950
1/9-centroid	galGal3:hg18	Treefam6.0	4:3:4:24:1	0.247194	0.198112	169	200	2181831	73565
1/9-centroid	galGal3:hg18	Treefam6.0	4:3:4:28:1	0.24939	0.215865	168	20	2057612	59617
1/9-centroid	galGal3:hg18	Treefam6.0	4:3:4:28:1	0.24939	0.215865	168	30	2077116	62898
1/9-centroid	galGal3:hg18	Treefam6.0	4:3:4:28:1	0.24939	0.215865	168	50	2108933	66210
1/9-centroid	galGal3:hg18	Treefam6.0	4:3:4:28:1	0.24939	0.215865	168	100	2166071	70054
1/9-centroid	galGal3:hg18	Treefam6.0	4:3:4:28:1	0.24939	0.215865	168	200	2189645	70582
1/9-centroid	galGal3:hg18	Treefam6.0	4:3:5:16:1	0.250119	0.144501	166	20	1899907	50907
1/9-centroid	galGal3:hg18	Treefam6.0	4:3:5:16:1	0.250119	0.144501	166	30	1931936	54282
1/9-centroid	galGal3:hg18	Treefam6.0	4:3:5:16:1	0.250119	0.144501	166	50	1961288	56145
1/9-centroid	galGal3:hg18	Treefam6.0	4:3:5:16:1	0.250119	0.144501	166	100	2017390	62211
1/9-centroid	galGal3:hg18	Treefam6.0	4:3:5:16:1	0.250119	0.144501	166	200	2037546	63454
1/9-centroid	galGal3:hg18	Treefam6.0	4:3:5:20:1	0.264862	0.238491	158	20	1982607	54171
1/9-centroid	galGal3:hg18	Treefam6.0	4:3:5:20:1	0.264862	0.238491	158	30	2010798	57667
1/9-centroid	galGal3:hg18	Treefam6.0	4:3:5:20:1	0.264862	0.238491	158	50	2039750	59817
1/9-centroid	galGal3:hg18	Treefam6.0	4:3:5:20:1	0.264862	0.238491	158	100	2097984	63831
1/9-centroid	galGal3:hg18	Treefam6.0	4:3:5:20:1	0.264862	0.238491	158	200	2119434	66163
1/9-centroid	galGal3:hg18	Treefam6.0	4:3:5:24:1	0.269808	0.24986	156	20	2006445	54922
1/9-centroid	galGal3:hg18	Treefam6.0	4:3:5:24:1	0.269808	0.24986	156	30	2030801	57152
1/9-centroid	galGal3:hg18	Treefam6.0	4:3:5:24:1	0.269808	0.24986	156	50	2058677	59906
1/9-centroid	galGal3:hg18	Treefam6.0	4:3:5:24:1	0.269808	0.24986	156	100	2115547	63390
1/9-centroid	galGal3:hg18	Treefam6.0	4:3:5:24:1	0.269808	0.24986	156	200	2135924	65724
1/9-centroid	galGal3:hg18	Treefam6.0	4:3:5:28:1	0.271004	0.256722	155	20	2015293	54693
1/9-centroid	galGal3:hg18	Treefam6.0	4:3:5:28:1	0.271004	0.256722	155	30	2035135	56763
1/9-centroid	galGal3:hg18	Treefam6.0	4:3:5:28:1	0.271004	0.256722	155	50	2061097	59001
1/9-centroid	galGal3:hg18	Treefam6.0	4:3:5:28:1	0.271004	0.256722	155	100	2115342	62562
1/9-centroid	galGal3:hg18	Treefam6.0	4:3:5:28:1	0.271004	0.256722	155	200	2133589	66020
1/9-centroid	galGal3:hg18	Treefam6.0	4:4:4:16:1	0.241288	0.111016	171	20	1878081	50120
1/9-centroid	galGal3:hg18	Treefam6.0	4:4:4:16:1	0.241288	0.111016	171	30	1903310	53277
1/9-centroid	galGal3:hg18	Treefam6.0	4:4:4:16:1	0.241288	0.111016	171	50	1933801	55966
1/9-centroid	galGal3:hg18	Treefam6.0	4:4:4:16:1	0.241288	0.111016	171	100	1988911	61394
1/9-centroid	galGal3:hg18	Treefam6.0	4:4:4:16:1	0.241288	0.111016	171	200	2012115	63105
1/9-centroid	galGal3:hg18	Treefam6.0	4:4:4:20:1	0.256736	0.181636	162	20	1969543	54256
1/9-centroid	galGal3:hg18	Treefam6.0	4:4:4:20:1	0.256736	0.181636	162	30	1992731	57098
1/9-centroid	galGal3:hg18	Treefam6.0	4:4:4:20:1	0.256736	0.181636	162	50	2023020	59582
1/9-centroid	galGal3:hg18	Treefam6.0	4:4:4:20:1	0.256736	0.181636	162	100	2083523	64104
1/9-centroid	galGal3:hg18	Treefam6.0	4:4:4:20:1	0.256736	0.181636	162	200	2107837	67238
1/9-centroid	galGal3:hg18	Treefam6.0	4:4:4:24:1	0.262209	0.218273	160	20	2008546	55426
1/9-centroid	galGal3:hg18	Treefam6.0	4:4:4:24:1	0.262209	0.218273	160	30	2028687	57311
1/9-centroid	galGal3:hg18	Treefam6.0	4:4:4:24:1	0.262209	0.218273	160	50	2057615	59984
1/9-centroid	galGal3:hg18	Treefam6.0	4:4:4:24:1	0.262209	0.218273	160	100	2115470	63440
1/9-centroid	galGal3:hg18	Treefam6.0	4:4:4:24:1	0.262209	0.218273	160	200	2137141	65470
1/9-centroid	galGal3:hg18	Treefam6.0	4:4:4:28:1	0.264191	0.231783	159	20	2017030	55178
1/9-centroid	galGal3:hg18	Treefam6.0	4:4:4:28:1	0.264191	0.231783	159	30	2033836	56745
1/9-centroid	galGal3:hg18	Treefam6.0	4:4:4:28:1	0.264191	0.231783	159	50	2065606	59607
1/9-centroid	galGal3:hg18	Treefam6.0	4:4:4:28:1	0.264191	0.231783	159	100	2117100	62956
1/9-centroid	galGal3:hg18	Treefam6.0	4:4:4:28:1	0.264191	0.231783	159	200	2138750	65300
1/9-centroid	galGal3:hg18	Treefam6.0	4:4:5:16:1	0.26841	0.191082	155	20	1860377	48641
1/9-centroid	galGal3:hg18	Treefam6.0	4:4:5:16:1	0.26841	0.191082	155	30	1895537	52356
1/9-centroid	galGal3:hg18	Treefam6.0	4:4:5:16:1	0.26841	0.191082	155	50	1929995	54170
1/9-centroid	galGal3:hg18	Treefam6.0	4:4:5:16:1	0.26841	0.191082	155	100	1982519	58710
1/9-centroid	galGal3:hg18	Treefam6.0	4:4:5:16:1	0.26841	0.191082	155	200	2002387	60503
1/9-centroid	galGal3:hg18	Treefam6.0	4:4:5:20:1	0.278897	0.259508	151	20	1924909	50935
1/9-centroid	galGal3:hg18	Treefam6.0	4:4:5:20:1	0.278897	0.259508	151	30	1957141	54089
1/9-centroid	galGal3:hg18	Treefam6.0	4:4:5:20:1	0.278897	0.259508	151	50	1989208	56295
1/9-centroid	galGal3:hg18	Treefam6.0	4:4:5:20:1	0.278897	0.259508	151	100	2042584	59690
1/9-centroid	galGal3:hg18	Treefam6.0	4:4:5:20:1	0.278897	0.259508	151	200	2063442	61955
1/9-centroid	galGal3:hg18	Treefam6.0	4:4:5:24:1	0.28217	0.274019	149	20	1951174	51401
1/9-centroid	galGal3:hg18	Treefam6.0	4:4:5:24:1	0.28217	0.274019	149	30	1978015	53799
1/9-centroid	galGal3:hg18	Treefam6.0	4:4:5:24:1	0.28217	0.274019	149	50	2004440	55956
1/9-centroid	galGal3:hg18	Treefam6.0	4:4:5:24:1	0.28217	0.274019	149	100	2059441	59517
1/9-centroid	galGal3:hg18	Treefam6.0	4:4:5:24:1	0.28217	0.274019	149	200	2077021	61802
1/9-centroid	galGal3:hg18	Treefam6.0	4:4:5:28:1	0.283323	0.289624	149	20	1960455	51640
1/9-centroid	galGal3:hg18	Treefam6.0	4:4:5:28:1	0.283323	0.289624	149	30	1983366	53413
1/9-centroid	galGal3:hg18	Treefam6.0	4:4:5:28:1	0.283323	0.289624	149	50	2007640	55595
1/9-centroid	galGal3:hg18	Treefam6.0	4:4:5:28:1	0.283323	0.289624	149	100	2057321	58857
1/9-centroid	galGal3:hg18	Treefam6.0	4:4:5:28:1	0.283323	0.289624	149	200	2072013	60612
1/9-centroid	galGal3:hg18	Treefam6.0	hoxd55:400:30	0.00602546	0.011333	6433	20	1686840	45976
1/9-centroid	galGal3:hg18	Treefam6.0	hoxd55:400:30	0.00602546	0.011333	6433	30	1696347	47066
1/9-centroid	galGal3:hg18	Treefam6.0	hoxd55:400:30	0.00602546	0.011333	6433	50	1733207	47953
1/9-centroid	galGal3:hg18	Treefam6.0	hoxd55:400:30	0.00602546	0.011333	6433	100	1788495	49743
1/9-centroid	galGal3:hg18	Treefam6.0	hoxd55:400:30	0.00602546	0.011333	6433	200	1824358	49982
1/9-centroid	galGal3:hg18	Treefam6.0	hoxd70:400:30	0.00917288	0.0823899	4442	20	1964599	55369
1/9-centroid	galGal3:hg18	Treefam6.0	hoxd70:400:30	0.00917288	0.0823899	4442	30	1982590	57542
1/9-centroid	galGal3:hg18	Treefam6.0	hoxd70:400:30	0.00917288	0.0823899	4442	50	2009703	61339
1/9-centroid	galGal3:hg18	Treefam6.0	hoxd70:400:30	0.00917288	0.0823899	4442	100	2061870	67404
1/9-centroid	galGal3:hg18	Treefam6.0	hoxd70:400:30	0.00917288	0.0823899	4442	200	2083351	64798
LAST	galGal3:hg18	Rfam9.0	1:1:1:2:1	0.938426	0.145788	45	20	6089	519
LAST	galGal3:hg18	Rfam9.0	1:1:1:2:1	0.938426	0.145788	45	30	6219	533
LAST	galGal3:hg18	Rfam9.0	1:1:1:2:1	0.938426	0.145788	45	50	6339	548
LAST	galGal3:hg18	Rfam9.0	1:1:1:2:1	0.938426	0.145788	45	100	6275	543
LAST	galGal3:hg18	Rfam9.0	1:1:1:2:1	0.938426	0.145788	45	200	6275	543
LAST	galGal3:hg18	Rfam9.0	1:1:1:3:1	1.02351	0.245483	41	20	6821	536
LAST	galGal3:hg18	Rfam9.0	1:1:1:3:1	1.02351	0.245483	41	30	6953	537
LAST	galGal3:hg18	Rfam9.0	1:1:1:3:1	1.02351	0.245483	41	50	7122	559
LAST	galGal3:hg18	Rfam9.0	1:1:1:3:1	1.02351	0.245483	41	100	6995	552
LAST	galGal3:hg18	Rfam9.0	1:1:1:3:1	1.02351	0.245483	41	200	6995	552
LAST	galGal3:hg18	Rfam9.0	1:1:1:4:1	1.05687	0.303423	40	20	6780	484
LAST	galGal3:hg18	Rfam9.0	1:1:1:4:1	1.05687	0.303423	40	30	6912	484
LAST	galGal3:hg18	Rfam9.0	1:1:1:4:1	1.05687	0.303423	40	50	6966	494
LAST	galGal3:hg18	Rfam9.0	1:1:1:4:1	1.05687	0.303423	40	100	6969	494
LAST	galGal3:hg18	Rfam9.0	1:1:1:4:1	1.05687	0.303423	40	200	6919	488
LAST	galGal3:hg18	Rfam9.0	1:1:1:5:1	1.05442	0.299355	40	20	6539	448
LAST	galGal3:hg18	Rfam9.0	1:1:1:5:1	1.05442	0.299355	40	30	6619	448
LAST	galGal3:hg18	Rfam9.0	1:1:1:5:1	1.05442	0.299355	40	50	6620	448
LAST	galGal3:hg18	Rfam9.0	1:1:1:5:1	1.05442	0.299355	40	100	6623	448
LAST	galGal3:hg18	Rfam9.0	1:1:1:5:1	1.05442	0.299355	40	200	6531	444
LAST	galGal3:hg18	Rfam9.0	1:1:1:6:1	1.0612	0.313943	40	20	6317	396
LAST	galGal3:hg18	Rfam9.0	1:1:1:6:1	1.0612	0.313943	40	30	6317	396
LAST	galGal3:hg18	Rfam9.0	1:1:1:6:1	1.0612	0.313943	40	50	6286	383
LAST	galGal3:hg18	Rfam9.0	1:1:1:6:1	1.0612	0.313943	40	100	6289	383
LAST	galGal3:hg18	Rfam9.0	1:1:1:6:1	1.0612	0.313943	40	200	6197	379
LAST	galGal3:hg18	Rfam9.0	1:1:1:7:1	1.05692	0.315957	40	20	6178	350
LAST	galGal3:hg18	Rfam9.0	1:1:1:7:1	1.05692	0.315957	40	30	6178	350
LAST	galGal3:hg18	Rfam9.0	1:1:1:7:1	1.05692	0.315957	40	50	6259	350
LAST	galGal3:hg18	Rfam9.0	1:1:1:7:1	1.05692	0.315957	40	100	6091	341
LAST	galGal3:hg18	Rfam9.0	1:1:1:7:1	1.05692	0.315957	40	200	5999	337
LAST	galGal3:hg18	Rfam9.0	1:1:2:2:1	1.16996	0.352008	37	20	5893	520
LAST	galGal3:hg18	Rfam9.0	1:1:2:2:1	1.16996	0.352008	37	30	5893	520
LAST	galGal3:hg18	Rfam9.0	1:1:2:2:1	1.16996	0.352008	37	50	5896	526
LAST	galGal3:hg18	Rfam9.0	1:1:2:2:1	1.16996	0.352008	37	100	5828	523
LAST	galGal3:hg18	Rfam9.0	1:1:2:2:1	1.16996	0.352008	37	200	5755	502
LAST	galGal3:hg18	Rfam9.0	1:1:2:3:1	1.21898	0.474891	35	20	5740	349
LAST	galGal3:hg18	Rfam9.0	1:1:2:3:1	1.21898	0.474891	35	30	5942	430
LAST	galGal3:hg18	Rfam9.0	1:1:2:3:1	1.21898	0.474891	35	50	5942	430
LAST	galGal3:hg18	Rfam9.0	1:1:2:3:1	1.21898	0.474891	35	100	5775	420
LAST	galGal3:hg18	Rfam9.0	1:1:2:3:1	1.21898	0.474891	35	200	5775	420
LAST	galGal3:hg18	Rfam9.0	1:1:2:4:1	1.23043	0.507912	35	20	5501	316
LAST	galGal3:hg18	Rfam9.0	1:1:2:4:1	1.23043	0.507912	35	30	5501	316
LAST	galGal3:hg18	Rfam9.0	1:1:2:4:1	1.23043	0.507912	35	50	5513	307
LAST	galGal3:hg18	Rfam9.0	1:1:2:4:1	1.23043	0.507912	35	100	5345	298
LAST	galGal3:hg18	Rfam9.0	1:1:2:4:1	1.23043	0.507912	35	200	5345	298
LAST	galGal3:hg18	Rfam9.0	1:1:2:5:1	1.23246	0.525862	35	20	5455	303
LAST	galGal3:hg18	Rfam9.0	1:1:2:5:1	1.23246	0.525862	35	30	5455	303
LAST	galGal3:hg18	Rfam9.0	1:1:2:5:1	1.23246	0.525862	35	50	5467	294
LAST	galGal3:hg18	Rfam9.0	1:1:2:5:1	1.23246	0.525862	35	100	5299	285
LAST	galGal3:hg18	Rfam9.0	1:1:2:5:1	1.23246	0.525862	35	200	5299	285
LAST	galGal3:hg18	Rfam9.0	1:1:2:6:1	1.2298	0.514461	35	20	5367	305
LAST	galGal3:hg18	Rfam9.0	1:1:2:6:1	1.2298	0.514461	35	30	5367	305
LAST	galGal3:hg18	Rfam9.0	1:1:2:6:1	1.2298	0.514461	35	50	5251	299
LAST	galGal3:hg18	Rfam9.0	1:1:2:6:1	1.2298	0.514461	35	100	5262	290
LAST	galGal3:hg18	Rfam9.0	1:1:2:6:1	1.2298	0.514461	35	200	5262	290
LAST	galGal3:hg18	Rfam9.0	1:1:2:7:1	1.23839	0.530706	35	20	5073	256
LAST	galGal3:hg18	Rfam9.0	1:1:2:7:1	1.23839	0.530706	35	30	5073	256
LAST	galGal3:hg18	Rfam9.0	1:1:2:7:1	1.23839	0.530706	35	50	4957	250
LAST	galGal3:hg18	Rfam9.0	1:1:2:7:1	1.23839	0.530706	35	100	4968	241
LAST	galGal3:hg18	Rfam9.0	1:1:2:7:1	1.23839	0.530706	35	200	4968	241
LAST	galGal3:hg18	Rfam9.0	2:1:2:10:1	0.444303	0.156019	94	20	6246	490
LAST	galGal3:hg18	Rfam9.0	2:1:2:10:1	0.444303	0.156019	94	30	6371	490
LAST	galGal3:hg18	Rfam9.0	2:1:2:10:1	0.444303	0.156019	94	50	6431	500
LAST	galGal3:hg18	Rfam9.0	2:1:2:10:1	0.444303	0.156019	94	100	6650	509
LAST	galGal3:hg18	Rfam9.0	2:1:2:10:1	0.444303	0.156019	94	200	6493	507
LAST	galGal3:hg18	Rfam9.0	2:1:2:12:1	0.456455	0.185601	92	20	6324	489
LAST	galGal3:hg18	Rfam9.0	2:1:2:12:1	0.456455	0.185601	92	30	6449	489
LAST	galGal3:hg18	Rfam9.0	2:1:2:12:1	0.456455	0.185601	92	50	6575	523
LAST	galGal3:hg18	Rfam9.0	2:1:2:12:1	0.456455	0.185601	92	100	6794	532
LAST	galGal3:hg18	Rfam9.0	2:1:2:12:1	0.456455	0.185601	92	200	6637	530
LAST	galGal3:hg18	Rfam9.0	2:1:2:14:1	0.458831	0.190474	91	20	6085	412
LAST	galGal3:hg18	Rfam9.0	2:1:2:14:1	0.458831	0.190474	91	30	6420	425
LAST	galGal3:hg18	Rfam9.0	2:1:2:14:1	0.458831	0.190474	91	50	6541	459
LAST	galGal3:hg18	Rfam9.0	2:1:2:14:1	0.458831	0.190474	91	100	6521	457
LAST	galGal3:hg18	Rfam9.0	2:1:2:14:1	0.458831	0.190474	91	200	6432	456
LAST	galGal3:hg18	Rfam9.0	2:1:2:16:1	0.460835	0.199729	91	20	6015	380
LAST	galGal3:hg18	Rfam9.0	2:1:2:16:1	0.460835	0.199729	91	30	6350	393
LAST	galGal3:hg18	Rfam9.0	2:1:2:16:1	0.460835	0.199729	91	50	6466	411
LAST	galGal3:hg18	Rfam9.0	2:1:2:16:1	0.460835	0.199729	91	100	6518	414
LAST	galGal3:hg18	Rfam9.0	2:1:2:16:1	0.460835	0.199729	91	200	6357	408
LAST	galGal3:hg18	Rfam9.0	2:1:2:6:1	0.334835	0.0267208	119	20	4433	220
LAST	galGal3:hg18	Rfam9.0	2:1:2:6:1	0.334835	0.0267208	119	30	4552	252
LAST	galGal3:hg18	Rfam9.0	2:1:2:6:1	0.334835	0.0267208	119	50	4782	268
LAST	galGal3:hg18	Rfam9.0	2:1:2:6:1	0.334835	0.0267208	119	100	5242	369
LAST	galGal3:hg18	Rfam9.0	2:1:2:6:1	0.334835	0.0267208	119	200	5218	372
LAST	galGal3:hg18	Rfam9.0	2:1:2:8:1	0.418312	0.0924545	98	20	6347	456
LAST	galGal3:hg18	Rfam9.0	2:1:2:8:1	0.418312	0.0924545	98	30	6493	459
LAST	galGal3:hg18	Rfam9.0	2:1:2:8:1	0.418312	0.0924545	98	50	6631	477
LAST	galGal3:hg18	Rfam9.0	2:1:2:8:1	0.418312	0.0924545	98	100	6839	502
LAST	galGal3:hg18	Rfam9.0	2:1:2:8:1	0.418312	0.0924545	98	200	6802	502
LAST	galGal3:hg18	Rfam9.0	2:1:3:10:1	0.535713	0.278652	79	20	6422	421
LAST	galGal3:hg18	Rfam9.0	2:1:3:10:1	0.535713	0.278652	79	30	6422	421
LAST	galGal3:hg18	Rfam9.0	2:1:3:10:1	0.535713	0.278652	79	50	6975	502
LAST	galGal3:hg18	Rfam9.0	2:1:3:10:1	0.535713	0.278652	79	100	6866	493
LAST	galGal3:hg18	Rfam9.0	2:1:3:10:1	0.535713	0.278652	79	200	6584	478
LAST	galGal3:hg18	Rfam9.0	2:1:3:12:1	0.538487	0.294518	79	20	6267	405
LAST	galGal3:hg18	Rfam9.0	2:1:3:12:1	0.538487	0.294518	79	30	6325	412
LAST	galGal3:hg18	Rfam9.0	2:1:3:12:1	0.538487	0.294518	79	50	6882	477
LAST	galGal3:hg18	Rfam9.0	2:1:3:12:1	0.538487	0.294518	79	100	6728	459
LAST	galGal3:hg18	Rfam9.0	2:1:3:12:1	0.538487	0.294518	79	200	6520	449
LAST	galGal3:hg18	Rfam9.0	2:1:3:14:1	0.54017	0.29994	78	20	6204	416
LAST	galGal3:hg18	Rfam9.0	2:1:3:14:1	0.54017	0.29994	78	30	6262	423
LAST	galGal3:hg18	Rfam9.0	2:1:3:14:1	0.54017	0.29994	78	50	6825	496
LAST	galGal3:hg18	Rfam9.0	2:1:3:14:1	0.54017	0.29994	78	100	6665	470
LAST	galGal3:hg18	Rfam9.0	2:1:3:14:1	0.54017	0.29994	78	200	6525	463
LAST	galGal3:hg18	Rfam9.0	2:1:3:16:1	0.540381	0.297974	78	20	6065	390
LAST	galGal3:hg18	Rfam9.0	2:1:3:16:1	0.540381	0.297974	78	30	6123	397
LAST	galGal3:hg18	Rfam9.0	2:1:3:16:1	0.540381	0.297974	78	50	6532	451
LAST	galGal3:hg18	Rfam9.0	2:1:3:16:1	0.540381	0.297974	78	100	6533	451
LAST	galGal3:hg18	Rfam9.0	2:1:3:16:1	0.540381	0.297974	78	200	6393	444
LAST	galGal3:hg18	Rfam9.0	2:1:3:6:1	0.482675	0.141016	86	20	6482	494
LAST	galGal3:hg18	Rfam9.0	2:1:3:6:1	0.482675	0.141016	86	30	6697	566
LAST	galGal3:hg18	Rfam9.0	2:1:3:6:1	0.482675	0.141016	86	50	6826	571
LAST	galGal3:hg18	Rfam9.0	2:1:3:6:1	0.482675	0.141016	86	100	7019	604
LAST	galGal3:hg18	Rfam9.0	2:1:3:6:1	0.482675	0.141016	86	200	6810	615
LAST	galGal3:hg18	Rfam9.0	2:1:3:8:1	0.52115	0.252345	81	20	6601	464
LAST	galGal3:hg18	Rfam9.0	2:1:3:8:1	0.52115	0.252345	81	30	6601	464
LAST	galGal3:hg18	Rfam9.0	2:1:3:8:1	0.52115	0.252345	81	50	7123	567
LAST	galGal3:hg18	Rfam9.0	2:1:3:8:1	0.52115	0.252345	81	100	7153	564
LAST	galGal3:hg18	Rfam9.0	2:1:3:8:1	0.52115	0.252345	81	200	6935	552
LAST	galGal3:hg18	Rfam9.0	2:2:2:10:1	0.523921	0.245574	80	20	6325	465
LAST	galGal3:hg18	Rfam9.0	2:2:2:10:1	0.523921	0.245574	80	30	6666	510
LAST	galGal3:hg18	Rfam9.0	2:2:2:10:1	0.523921	0.245574	80	50	6803	510
LAST	galGal3:hg18	Rfam9.0	2:2:2:10:1	0.523921	0.245574	80	100	6912	519
LAST	galGal3:hg18	Rfam9.0	2:2:2:10:1	0.523921	0.245574	80	200	6704	507
LAST	galGal3:hg18	Rfam9.0	2:2:2:12:1	0.526843	0.241912	80	20	6245	425
LAST	galGal3:hg18	Rfam9.0	2:2:2:12:1	0.526843	0.241912	80	30	6535	453
LAST	galGal3:hg18	Rfam9.0	2:2:2:12:1	0.526843	0.241912	80	50	6672	453
LAST	galGal3:hg18	Rfam9.0	2:2:2:12:1	0.526843	0.241912	80	100	6728	463
LAST	galGal3:hg18	Rfam9.0	2:2:2:12:1	0.526843	0.241912	80	200	6448	446
LAST	galGal3:hg18	Rfam9.0	2:2:2:14:1	0.529099	0.25597	80	20	6059	344
LAST	galGal3:hg18	Rfam9.0	2:2:2:14:1	0.529099	0.25597	80	30	6267	359
LAST	galGal3:hg18	Rfam9.0	2:2:2:14:1	0.529099	0.25597	80	50	6542	379
LAST	galGal3:hg18	Rfam9.0	2:2:2:14:1	0.529099	0.25597	80	100	6594	391
LAST	galGal3:hg18	Rfam9.0	2:2:2:14:1	0.529099	0.25597	80	200	6390	377
LAST	galGal3:hg18	Rfam9.0	2:2:2:16:1	0.53035	0.246657	79	20	5873	330
LAST	galGal3:hg18	Rfam9.0	2:2:2:16:1	0.53035	0.246657	79	30	6134	356
LAST	galGal3:hg18	Rfam9.0	2:2:2:16:1	0.53035	0.246657	79	50	6362	360
LAST	galGal3:hg18	Rfam9.0	2:2:2:16:1	0.53035	0.246657	79	100	6418	368
LAST	galGal3:hg18	Rfam9.0	2:2:2:16:1	0.53035	0.246657	79	200	6280	359
LAST	galGal3:hg18	Rfam9.0	2:2:2:6:1	0.474411	0.115064	87	20	6416	608
LAST	galGal3:hg18	Rfam9.0	2:2:2:6:1	0.474411	0.115064	87	30	6668	605
LAST	galGal3:hg18	Rfam9.0	2:2:2:6:1	0.474411	0.115064	87	50	6723	625
LAST	galGal3:hg18	Rfam9.0	2:2:2:6:1	0.474411	0.115064	87	100	6953	651
LAST	galGal3:hg18	Rfam9.0	2:2:2:6:1	0.474411	0.115064	87	200	6860	672
LAST	galGal3:hg18	Rfam9.0	2:2:2:8:1	0.50781	0.195928	82	20	6369	479
LAST	galGal3:hg18	Rfam9.0	2:2:2:8:1	0.50781	0.195928	82	30	6642	516
LAST	galGal3:hg18	Rfam9.0	2:2:2:8:1	0.50781	0.195928	82	50	6779	516
LAST	galGal3:hg18	Rfam9.0	2:2:2:8:1	0.50781	0.195928	82	100	6824	522
LAST	galGal3:hg18	Rfam9.0	2:2:2:8:1	0.50781	0.195928	82	200	6764	524
LAST	galGal3:hg18	Rfam9.0	2:2:3:10:1	0.589203	0.356608	72	20	6254	397
LAST	galGal3:hg18	Rfam9.0	2:2:3:10:1	0.589203	0.356608	72	30	6312	404
LAST	galGal3:hg18	Rfam9.0	2:2:3:10:1	0.589203	0.356608	72	50	6602	492
LAST	galGal3:hg18	Rfam9.0	2:2:3:10:1	0.589203	0.356608	72	100	6778	493
LAST	galGal3:hg18	Rfam9.0	2:2:3:10:1	0.589203	0.356608	72	200	6555	483
LAST	galGal3:hg18	Rfam9.0	2:2:3:12:1	0.591031	0.362734	72	20	6011	311
LAST	galGal3:hg18	Rfam9.0	2:2:3:12:1	0.591031	0.362734	72	30	6040	330
LAST	galGal3:hg18	Rfam9.0	2:2:3:12:1	0.591031	0.362734	72	50	6253	355
LAST	galGal3:hg18	Rfam9.0	2:2:3:12:1	0.591031	0.362734	72	100	6330	355
LAST	galGal3:hg18	Rfam9.0	2:2:3:12:1	0.591031	0.362734	72	200	6202	346
LAST	galGal3:hg18	Rfam9.0	2:2:3:14:1	0.590316	0.362005	72	20	5882	308
LAST	galGal3:hg18	Rfam9.0	2:2:3:14:1	0.590316	0.362005	72	30	6005	342
LAST	galGal3:hg18	Rfam9.0	2:2:3:14:1	0.590316	0.362005	72	50	6063	349
LAST	galGal3:hg18	Rfam9.0	2:2:3:14:1	0.590316	0.362005	72	100	6018	333
LAST	galGal3:hg18	Rfam9.0	2:2:3:14:1	0.590316	0.362005	72	200	5889	324
LAST	galGal3:hg18	Rfam9.0	2:2:3:16:1	0.591143	0.363643	72	20	5778	294
LAST	galGal3:hg18	Rfam9.0	2:2:3:16:1	0.591143	0.363643	72	30	5902	327
LAST	galGal3:hg18	Rfam9.0	2:2:3:16:1	0.591143	0.363643	72	50	5959	335
LAST	galGal3:hg18	Rfam9.0	2:2:3:16:1	0.591143	0.363643	72	100	5911	319
LAST	galGal3:hg18	Rfam9.0	2:2:3:16:1	0.591143	0.363643	72	200	5913	319
LAST	galGal3:hg18	Rfam9.0	2:2:3:6:1	0.558997	0.235674	75	20	6609	548
LAST	galGal3:hg18	Rfam9.0	2:2:3:6:1	0.558997	0.235674	75	30	6739	627
LAST	galGal3:hg18	Rfam9.0	2:2:3:6:1	0.558997	0.235674	75	50	6863	642
LAST	galGal3:hg18	Rfam9.0	2:2:3:6:1	0.558997	0.235674	75	100	7033	673
LAST	galGal3:hg18	Rfam9.0	2:2:3:6:1	0.558997	0.235674	75	200	6823	660
LAST	galGal3:hg18	Rfam9.0	2:2:3:8:1	0.580115	0.332241	73	20	6369	446
LAST	galGal3:hg18	Rfam9.0	2:2:3:8:1	0.580115	0.332241	73	30	6369	446
LAST	galGal3:hg18	Rfam9.0	2:2:3:8:1	0.580115	0.332241	73	50	6787	551
LAST	galGal3:hg18	Rfam9.0	2:2:3:8:1	0.580115	0.332241	73	100	6885	552
LAST	galGal3:hg18	Rfam9.0	2:2:3:8:1	0.580115	0.332241	73	200	6671	542
LAST	galGal3:hg18	Rfam9.0	3:1:3:12:1	0.204355	0.0165158	192	20	3635	201
LAST	galGal3:hg18	Rfam9.0	3:1:3:12:1	0.204355	0.0165158	192	30	3846	201
LAST	galGal3:hg18	Rfam9.0	3:1:3:12:1	0.204355	0.0165158	192	50	4053	221
LAST	galGal3:hg18	Rfam9.0	3:1:3:12:1	0.204355	0.0165158	192	100	4449	257
LAST	galGal3:hg18	Rfam9.0	3:1:3:12:1	0.204355	0.0165158	192	200	4665	292
LAST	galGal3:hg18	Rfam9.0	3:1:3:15:1	0.256092	0.0680889	159	20	5206	387
LAST	galGal3:hg18	Rfam9.0	3:1:3:15:1	0.256092	0.0680889	159	30	5399	344
LAST	galGal3:hg18	Rfam9.0	3:1:3:15:1	0.256092	0.0680889	159	50	5604	386
LAST	galGal3:hg18	Rfam9.0	3:1:3:15:1	0.256092	0.0680889	159	100	6109	465
LAST	galGal3:hg18	Rfam9.0	3:1:3:15:1	0.256092	0.0680889	159	200	6165	502
LAST	galGal3:hg18	Rfam9.0	3:1:3:18:1	0.27316	0.130009	151	20	5467	362
LAST	galGal3:hg18	Rfam9.0	3:1:3:18:1	0.27316	0.130009	151	30	5783	396
LAST	galGal3:hg18	Rfam9.0	3:1:3:18:1	0.27316	0.130009	151	50	5904	430
LAST	galGal3:hg18	Rfam9.0	3:1:3:18:1	0.27316	0.130009	151	100	6353	494
LAST	galGal3:hg18	Rfam9.0	3:1:3:18:1	0.27316	0.130009	151	200	6546	522
LAST	galGal3:hg18	Rfam9.0	3:1:3:21:1	0.279462	0.146356	148	20	5737	382
LAST	galGal3:hg18	Rfam9.0	3:1:3:21:1	0.279462	0.146356	148	30	6067	403
LAST	galGal3:hg18	Rfam9.0	3:1:3:21:1	0.279462	0.146356	148	50	6188	437
LAST	galGal3:hg18	Rfam9.0	3:1:3:21:1	0.279462	0.146356	148	100	6347	443
LAST	galGal3:hg18	Rfam9.0	3:1:3:21:1	0.279462	0.146356	148	200	6474	468
LAST	galGal3:hg18	Rfam9.0	3:1:3:24:1	0.282103	0.154264	147	20	5740	380
LAST	galGal3:hg18	Rfam9.0	3:1:3:24:1	0.282103	0.154264	147	30	6070	401
LAST	galGal3:hg18	Rfam9.0	3:1:3:24:1	0.282103	0.154264	147	50	6128	411
LAST	galGal3:hg18	Rfam9.0	3:1:3:24:1	0.282103	0.154264	147	100	6288	433
LAST	galGal3:hg18	Rfam9.0	3:1:3:24:1	0.282103	0.154264	147	200	6340	439
LAST	galGal3:hg18	Rfam9.0	3:1:4:12:1	0.293081	0.100759	140	20	6153	442
LAST	galGal3:hg18	Rfam9.0	3:1:4:12:1	0.293081	0.100759	140	30	6464	509
LAST	galGal3:hg18	Rfam9.0	3:1:4:12:1	0.293081	0.100759	140	50	6530	522
LAST	galGal3:hg18	Rfam9.0	3:1:4:12:1	0.293081	0.100759	140	100	7033	604
LAST	galGal3:hg18	Rfam9.0	3:1:4:12:1	0.293081	0.100759	140	200	7073	611
LAST	galGal3:hg18	Rfam9.0	3:1:4:15:1	0.316422	0.187768	132	20	6546	462
LAST	galGal3:hg18	Rfam9.0	3:1:4:15:1	0.316422	0.187768	132	30	6546	462
LAST	galGal3:hg18	Rfam9.0	3:1:4:15:1	0.316422	0.187768	132	50	6928	534
LAST	galGal3:hg18	Rfam9.0	3:1:4:15:1	0.316422	0.187768	132	100	7189	556
LAST	galGal3:hg18	Rfam9.0	3:1:4:15:1	0.316422	0.187768	132	200	7115	560
LAST	galGal3:hg18	Rfam9.0	3:1:4:18:1	0.324867	0.226604	129	20	6480	463
LAST	galGal3:hg18	Rfam9.0	3:1:4:18:1	0.324867	0.226604	129	30	6480	463
LAST	galGal3:hg18	Rfam9.0	3:1:4:18:1	0.324867	0.226604	129	50	6862	535
LAST	galGal3:hg18	Rfam9.0	3:1:4:18:1	0.324867	0.226604	129	100	7001	553
LAST	galGal3:hg18	Rfam9.0	3:1:4:18:1	0.324867	0.226604	129	200	6993	549
LAST	galGal3:hg18	Rfam9.0	3:1:4:21:1	0.326982	0.235096	128	20	6229	407
LAST	galGal3:hg18	Rfam9.0	3:1:4:21:1	0.326982	0.235096	128	30	6314	445
LAST	galGal3:hg18	Rfam9.0	3:1:4:21:1	0.326982	0.235096	128	50	6725	495
LAST	galGal3:hg18	Rfam9.0	3:1:4:21:1	0.326982	0.235096	128	100	6914	527
LAST	galGal3:hg18	Rfam9.0	3:1:4:21:1	0.326982	0.235096	128	200	6831	520
LAST	galGal3:hg18	Rfam9.0	3:1:4:24:1	0.328211	0.229433	128	20	6091	391
LAST	galGal3:hg18	Rfam9.0	3:1:4:24:1	0.328211	0.229433	128	30	6154	394
LAST	galGal3:hg18	Rfam9.0	3:1:4:24:1	0.328211	0.229433	128	50	6594	416
LAST	galGal3:hg18	Rfam9.0	3:1:4:24:1	0.328211	0.229433	128	100	6783	448
LAST	galGal3:hg18	Rfam9.0	3:1:4:24:1	0.328211	0.229433	128	200	6624	442
LAST	galGal3:hg18	Rfam9.0	3:2:3:12:1	0.291068	0.0881691	141	20	6180	477
LAST	galGal3:hg18	Rfam9.0	3:2:3:12:1	0.291068	0.0881691	141	30	6482	521
LAST	galGal3:hg18	Rfam9.0	3:2:3:12:1	0.291068	0.0881691	141	50	6629	549
LAST	galGal3:hg18	Rfam9.0	3:2:3:12:1	0.291068	0.0881691	141	100	7004	621
LAST	galGal3:hg18	Rfam9.0	3:2:3:12:1	0.291068	0.0881691	141	200	7001	644
LAST	galGal3:hg18	Rfam9.0	3:2:3:15:1	0.313701	0.166773	133	20	6485	469
LAST	galGal3:hg18	Rfam9.0	3:2:3:15:1	0.313701	0.166773	133	30	6486	468
LAST	galGal3:hg18	Rfam9.0	3:2:3:15:1	0.313701	0.166773	133	50	6796	514
LAST	galGal3:hg18	Rfam9.0	3:2:3:15:1	0.313701	0.166773	133	100	7154	580
LAST	galGal3:hg18	Rfam9.0	3:2:3:15:1	0.313701	0.166773	133	200	7073	599
LAST	galGal3:hg18	Rfam9.0	3:2:3:18:1	0.322387	0.206963	130	20	6371	468
LAST	galGal3:hg18	Rfam9.0	3:2:3:18:1	0.322387	0.206963	130	30	6476	469
LAST	galGal3:hg18	Rfam9.0	3:2:3:18:1	0.322387	0.206963	130	50	6803	500
LAST	galGal3:hg18	Rfam9.0	3:2:3:18:1	0.322387	0.206963	130	100	6943	516
LAST	galGal3:hg18	Rfam9.0	3:2:3:18:1	0.322387	0.206963	130	200	6918	517
LAST	galGal3:hg18	Rfam9.0	3:2:3:21:1	0.324804	0.209864	129	20	6063	398
LAST	galGal3:hg18	Rfam9.0	3:2:3:21:1	0.324804	0.209864	129	30	6283	409
LAST	galGal3:hg18	Rfam9.0	3:2:3:21:1	0.324804	0.209864	129	50	6629	422
LAST	galGal3:hg18	Rfam9.0	3:2:3:21:1	0.324804	0.209864	129	100	6828	464
LAST	galGal3:hg18	Rfam9.0	3:2:3:21:1	0.324804	0.209864	129	200	6672	456
LAST	galGal3:hg18	Rfam9.0	3:2:3:24:1	0.325719	0.211028	128	20	6018	369
LAST	galGal3:hg18	Rfam9.0	3:2:3:24:1	0.325719	0.211028	128	30	6323	418
LAST	galGal3:hg18	Rfam9.0	3:2:3:24:1	0.325719	0.211028	128	50	6664	431
LAST	galGal3:hg18	Rfam9.0	3:2:3:24:1	0.325719	0.211028	128	100	6777	449
LAST	galGal3:hg18	Rfam9.0	3:2:3:24:1	0.325719	0.211028	128	200	6679	441
LAST	galGal3:hg18	Rfam9.0	3:2:4:12:1	0.34439	0.190497	121	20	6676	511
LAST	galGal3:hg18	Rfam9.0	3:2:4:12:1	0.34439	0.190497	121	30	6749	513
LAST	galGal3:hg18	Rfam9.0	3:2:4:12:1	0.34439	0.190497	121	50	7103	601
LAST	galGal3:hg18	Rfam9.0	3:2:4:12:1	0.34439	0.190497	121	100	7447	667
LAST	galGal3:hg18	Rfam9.0	3:2:4:12:1	0.34439	0.190497	121	200	7366	679
LAST	galGal3:hg18	Rfam9.0	3:2:4:15:1	0.357536	0.264646	118	20	6446	426
LAST	galGal3:hg18	Rfam9.0	3:2:4:15:1	0.357536	0.264646	118	30	6572	449
LAST	galGal3:hg18	Rfam9.0	3:2:4:15:1	0.357536	0.264646	118	50	7113	537
LAST	galGal3:hg18	Rfam9.0	3:2:4:15:1	0.357536	0.264646	118	100	7082	536
LAST	galGal3:hg18	Rfam9.0	3:2:4:15:1	0.357536	0.264646	118	200	7002	525
LAST	galGal3:hg18	Rfam9.0	3:2:4:18:1	0.360612	0.266629	117	20	6242	408
LAST	galGal3:hg18	Rfam9.0	3:2:4:18:1	0.360612	0.266629	117	30	6373	417
LAST	galGal3:hg18	Rfam9.0	3:2:4:18:1	0.360612	0.266629	117	50	6623	436
LAST	galGal3:hg18	Rfam9.0	3:2:4:18:1	0.360612	0.266629	117	100	6827	474
LAST	galGal3:hg18	Rfam9.0	3:2:4:18:1	0.360612	0.266629	117	200	6671	463
LAST	galGal3:hg18	Rfam9.0	3:2:4:21:1	0.362304	0.277966	116	20	6018	386
LAST	galGal3:hg18	Rfam9.0	3:2:4:21:1	0.362304	0.277966	116	30	6280	423
LAST	galGal3:hg18	Rfam9.0	3:2:4:21:1	0.362304	0.277966	116	50	6435	441
LAST	galGal3:hg18	Rfam9.0	3:2:4:21:1	0.362304	0.277966	116	100	6680	470
LAST	galGal3:hg18	Rfam9.0	3:2:4:21:1	0.362304	0.277966	116	200	6448	461
LAST	galGal3:hg18	Rfam9.0	3:2:4:24:1	0.362791	0.28345	116	20	5970	371
LAST	galGal3:hg18	Rfam9.0	3:2:4:24:1	0.362791	0.28345	116	30	6142	395
LAST	galGal3:hg18	Rfam9.0	3:2:4:24:1	0.362791	0.28345	116	50	6200	402
LAST	galGal3:hg18	Rfam9.0	3:2:4:24:1	0.362791	0.28345	116	100	6657	455
LAST	galGal3:hg18	Rfam9.0	3:2:4:24:1	0.362791	0.28345	116	200	6497	451
LAST	galGal3:hg18	Rfam9.0	3:3:3:12:1	0.331894	0.147766	125	20	6338	517
LAST	galGal3:hg18	Rfam9.0	3:3:3:12:1	0.331894	0.147766	125	30	6573	583
LAST	galGal3:hg18	Rfam9.0	3:3:3:12:1	0.331894	0.147766	125	50	6711	588
LAST	galGal3:hg18	Rfam9.0	3:3:3:12:1	0.331894	0.147766	125	100	7047	662
LAST	galGal3:hg18	Rfam9.0	3:3:3:12:1	0.331894	0.147766	125	200	7016	701
LAST	galGal3:hg18	Rfam9.0	3:3:3:15:1	0.345929	0.207502	121	20	6304	443
LAST	galGal3:hg18	Rfam9.0	3:3:3:15:1	0.345929	0.207502	121	30	6388	481
LAST	galGal3:hg18	Rfam9.0	3:3:3:15:1	0.345929	0.207502	121	50	6794	518
LAST	galGal3:hg18	Rfam9.0	3:3:3:15:1	0.345929	0.207502	121	100	6928	539
LAST	galGal3:hg18	Rfam9.0	3:3:3:15:1	0.345929	0.207502	121	200	6843	529
LAST	galGal3:hg18	Rfam9.0	3:3:3:18:1	0.349145	0.224973	120	20	6119	392
LAST	galGal3:hg18	Rfam9.0	3:3:3:18:1	0.349145	0.224973	120	30	6359	453
LAST	galGal3:hg18	Rfam9.0	3:3:3:18:1	0.349145	0.224973	120	50	6782	481
LAST	galGal3:hg18	Rfam9.0	3:3:3:18:1	0.349145	0.224973	120	100	6833	493
LAST	galGal3:hg18	Rfam9.0	3:3:3:18:1	0.349145	0.224973	120	200	6681	478
LAST	galGal3:hg18	Rfam9.0	3:3:3:21:1	0.356093	0.244601	118	20	5869	331
LAST	galGal3:hg18	Rfam9.0	3:3:3:21:1	0.356093	0.244601	118	30	6235	420
LAST	galGal3:hg18	Rfam9.0	3:3:3:21:1	0.356093	0.244601	118	50	6578	448
LAST	galGal3:hg18	Rfam9.0	3:3:3:21:1	0.356093	0.244601	118	100	6711	458
LAST	galGal3:hg18	Rfam9.0	3:3:3:21:1	0.356093	0.244601	118	200	6433	441
LAST	galGal3:hg18	Rfam9.0	3:3:3:24:1	0.346706	0.227967	121	20	5632	303
LAST	galGal3:hg18	Rfam9.0	3:3:3:24:1	0.346706	0.227967	121	30	5889	339
LAST	galGal3:hg18	Rfam9.0	3:3:3:24:1	0.346706	0.227967	121	50	6239	364
LAST	galGal3:hg18	Rfam9.0	3:3:3:24:1	0.346706	0.227967	121	100	6422	384
LAST	galGal3:hg18	Rfam9.0	3:3:3:24:1	0.346706	0.227967	121	200	6284	375
LAST	galGal3:hg18	Rfam9.0	3:3:4:12:1	0.371781	0.262709	113	20	6509	475
LAST	galGal3:hg18	Rfam9.0	3:3:4:12:1	0.371781	0.262709	113	30	6643	492
LAST	galGal3:hg18	Rfam9.0	3:3:4:12:1	0.371781	0.262709	113	50	7062	596
LAST	galGal3:hg18	Rfam9.0	3:3:4:12:1	0.371781	0.262709	113	100	7301	644
LAST	galGal3:hg18	Rfam9.0	3:3:4:12:1	0.371781	0.262709	113	200	7164	628
LAST	galGal3:hg18	Rfam9.0	3:3:4:15:1	0.380212	0.290462	111	20	6114	376
LAST	galGal3:hg18	Rfam9.0	3:3:4:15:1	0.380212	0.290462	111	30	6304	417
LAST	galGal3:hg18	Rfam9.0	3:3:4:15:1	0.380212	0.290462	111	50	6644	510
LAST	galGal3:hg18	Rfam9.0	3:3:4:15:1	0.380212	0.290462	111	100	6823	511
LAST	galGal3:hg18	Rfam9.0	3:3:4:15:1	0.380212	0.290462	111	200	6594	506
LAST	galGal3:hg18	Rfam9.0	3:3:4:18:1	0.382318	0.301438	110	20	5901	339
LAST	galGal3:hg18	Rfam9.0	3:3:4:18:1	0.382318	0.301438	110	30	6277	399
LAST	galGal3:hg18	Rfam9.0	3:3:4:18:1	0.382318	0.301438	110	50	6432	417
LAST	galGal3:hg18	Rfam9.0	3:3:4:18:1	0.382318	0.301438	110	100	6773	466
LAST	galGal3:hg18	Rfam9.0	3:3:4:18:1	0.382318	0.301438	110	200	6551	456
LAST	galGal3:hg18	Rfam9.0	3:3:4:21:1	0.383916	0.307764	110	20	5710	309
LAST	galGal3:hg18	Rfam9.0	3:3:4:21:1	0.383916	0.307764	110	30	6013	332
LAST	galGal3:hg18	Rfam9.0	3:3:4:21:1	0.383916	0.307764	110	50	6255	376
LAST	galGal3:hg18	Rfam9.0	3:3:4:21:1	0.383916	0.307764	110	100	6482	377
LAST	galGal3:hg18	Rfam9.0	3:3:4:21:1	0.383916	0.307764	110	200	6322	373
LAST	galGal3:hg18	Rfam9.0	3:3:4:24:1	0.383878	0.304781	110	20	5643	291
LAST	galGal3:hg18	Rfam9.0	3:3:4:24:1	0.383878	0.304781	110	30	5919	307
LAST	galGal3:hg18	Rfam9.0	3:3:4:24:1	0.383878	0.304781	110	50	6073	326
LAST	galGal3:hg18	Rfam9.0	3:3:4:24:1	0.383878	0.304781	110	100	6205	326
LAST	galGal3:hg18	Rfam9.0	3:3:4:24:1	0.383878	0.304781	110	200	6045	322
LAST	galGal3:hg18	Rfam9.0	4:1:4:20:1	0.157599	0.0228115	251	20	3975	233
LAST	galGal3:hg18	Rfam9.0	4:1:4:20:1	0.157599	0.0228115	251	30	4115	213
LAST	galGal3:hg18	Rfam9.0	4:1:4:20:1	0.157599	0.0228115	251	50	4320	255
LAST	galGal3:hg18	Rfam9.0	4:1:4:20:1	0.157599	0.0228115	251	100	4669	278
LAST	galGal3:hg18	Rfam9.0	4:1:4:20:1	0.157599	0.0228115	251	200	4984	312
LAST	galGal3:hg18	Rfam9.0	4:1:4:24:1	0.186487	0.0701304	218	20	4902	362
LAST	galGal3:hg18	Rfam9.0	4:1:4:24:1	0.186487	0.0701304	218	30	5158	319
LAST	galGal3:hg18	Rfam9.0	4:1:4:24:1	0.186487	0.0701304	218	50	5279	353
LAST	galGal3:hg18	Rfam9.0	4:1:4:24:1	0.186487	0.0701304	218	100	5716	429
LAST	galGal3:hg18	Rfam9.0	4:1:4:24:1	0.186487	0.0701304	218	200	6132	460
LAST	galGal3:hg18	Rfam9.0	4:1:4:28:1	0.195443	0.121012	211	20	4894	298
LAST	galGal3:hg18	Rfam9.0	4:1:4:28:1	0.195443	0.121012	211	30	5224	319
LAST	galGal3:hg18	Rfam9.0	4:1:4:28:1	0.195443	0.121012	211	50	5284	329
LAST	galGal3:hg18	Rfam9.0	4:1:4:28:1	0.195443	0.121012	211	100	5633	424
LAST	galGal3:hg18	Rfam9.0	4:1:4:28:1	0.195443	0.121012	211	200	6144	458
LAST	galGal3:hg18	Rfam9.0	4:1:5:16:1	0.172592	0.0254759	230	20	4549	270
LAST	galGal3:hg18	Rfam9.0	4:1:5:16:1	0.172592	0.0254759	230	30	4990	363
LAST	galGal3:hg18	Rfam9.0	4:1:5:16:1	0.172592	0.0254759	230	50	5227	399
LAST	galGal3:hg18	Rfam9.0	4:1:5:16:1	0.172592	0.0254759	230	100	5830	485
LAST	galGal3:hg18	Rfam9.0	4:1:5:16:1	0.172592	0.0254759	230	200	5992	492
LAST	galGal3:hg18	Rfam9.0	4:1:5:20:1	0.210978	0.096727	194	20	5992	434
LAST	galGal3:hg18	Rfam9.0	4:1:5:20:1	0.210978	0.096727	194	30	6336	469
LAST	galGal3:hg18	Rfam9.0	4:1:5:20:1	0.210978	0.096727	194	50	6486	483
LAST	galGal3:hg18	Rfam9.0	4:1:5:20:1	0.210978	0.096727	194	100	6775	547
LAST	galGal3:hg18	Rfam9.0	4:1:5:20:1	0.210978	0.096727	194	200	7110	573
LAST	galGal3:hg18	Rfam9.0	4:1:5:24:1	0.224964	0.168687	185	20	6009	446
LAST	galGal3:hg18	Rfam9.0	4:1:5:24:1	0.224964	0.168687	185	30	6216	424
LAST	galGal3:hg18	Rfam9.0	4:1:5:24:1	0.224964	0.168687	185	50	6493	495
LAST	galGal3:hg18	Rfam9.0	4:1:5:24:1	0.224964	0.168687	185	100	6831	597
LAST	galGal3:hg18	Rfam9.0	4:1:5:24:1	0.224964	0.168687	185	200	7047	615
LAST	galGal3:hg18	Rfam9.0	4:1:5:28:1	0.228943	0.191153	182	20	5990	444
LAST	galGal3:hg18	Rfam9.0	4:1:5:28:1	0.228943	0.191153	182	30	6060	412
LAST	galGal3:hg18	Rfam9.0	4:1:5:28:1	0.228943	0.191153	182	50	6469	462
LAST	galGal3:hg18	Rfam9.0	4:1:5:28:1	0.228943	0.191153	182	100	6673	502
LAST	galGal3:hg18	Rfam9.0	4:1:5:28:1	0.228943	0.191153	182	200	6975	523
LAST	galGal3:hg18	Rfam9.0	4:2:4:16:1	0.168919	0.0190588	233	20	4288	219
LAST	galGal3:hg18	Rfam9.0	4:2:4:16:1	0.168919	0.0190588	233	30	4495	242
LAST	galGal3:hg18	Rfam9.0	4:2:4:16:1	0.168919	0.0190588	233	50	4737	276
LAST	galGal3:hg18	Rfam9.0	4:2:4:16:1	0.168919	0.0190588	233	100	5365	358
LAST	galGal3:hg18	Rfam9.0	4:2:4:16:1	0.168919	0.0190588	233	200	5575	376
LAST	galGal3:hg18	Rfam9.0	4:2:4:20:1	0.21028	0.0847746	194	20	6152	426
LAST	galGal3:hg18	Rfam9.0	4:2:4:20:1	0.21028	0.0847746	194	30	6439	504
LAST	galGal3:hg18	Rfam9.0	4:2:4:20:1	0.21028	0.0847746	194	50	6630	499
LAST	galGal3:hg18	Rfam9.0	4:2:4:20:1	0.21028	0.0847746	194	100	6930	548
LAST	galGal3:hg18	Rfam9.0	4:2:4:20:1	0.21028	0.0847746	194	200	7013	595
LAST	galGal3:hg18	Rfam9.0	4:2:4:24:1	0.223377	0.146417	185	20	5990	389
LAST	galGal3:hg18	Rfam9.0	4:2:4:24:1	0.223377	0.146417	185	30	6094	402
LAST	galGal3:hg18	Rfam9.0	4:2:4:24:1	0.223377	0.146417	185	50	6323	448
LAST	galGal3:hg18	Rfam9.0	4:2:4:24:1	0.223377	0.146417	185	100	6677	542
LAST	galGal3:hg18	Rfam9.0	4:2:4:24:1	0.223377	0.146417	185	200	6818	555
LAST	galGal3:hg18	Rfam9.0	4:2:4:28:1	0.227646	0.164734	183	20	5885	437
LAST	galGal3:hg18	Rfam9.0	4:2:4:28:1	0.227646	0.164734	183	30	6005	423
LAST	galGal3:hg18	Rfam9.0	4:2:4:28:1	0.227646	0.164734	183	50	6348	436
LAST	galGal3:hg18	Rfam9.0	4:2:4:28:1	0.227646	0.164734	183	100	6634	527
LAST	galGal3:hg18	Rfam9.0	4:2:4:28:1	0.227646	0.164734	183	200	6936	550
LAST	galGal3:hg18	Rfam9.0	4:2:5:16:1	0.224697	0.087069	182	20	6100	468
LAST	galGal3:hg18	Rfam9.0	4:2:5:16:1	0.224697	0.087069	182	30	6397	544
LAST	galGal3:hg18	Rfam9.0	4:2:5:16:1	0.224697	0.087069	182	50	6553	549
LAST	galGal3:hg18	Rfam9.0	4:2:5:16:1	0.224697	0.087069	182	100	6984	623
LAST	galGal3:hg18	Rfam9.0	4:2:5:16:1	0.224697	0.087069	182	200	7079	639
LAST	galGal3:hg18	Rfam9.0	4:2:5:20:1	0.244824	0.190672	170	20	6516	463
LAST	galGal3:hg18	Rfam9.0	4:2:5:20:1	0.244824	0.190672	170	30	6624	471
LAST	galGal3:hg18	Rfam9.0	4:2:5:20:1	0.244824	0.190672	170	50	7013	545
LAST	galGal3:hg18	Rfam9.0	4:2:5:20:1	0.244824	0.190672	170	100	7228	607
LAST	galGal3:hg18	Rfam9.0	4:2:5:20:1	0.244824	0.190672	170	200	7436	630
LAST	galGal3:hg18	Rfam9.0	4:2:5:24:1	0.251962	0.220522	166	20	6303	472
LAST	galGal3:hg18	Rfam9.0	4:2:5:24:1	0.251962	0.220522	166	30	6480	475
LAST	galGal3:hg18	Rfam9.0	4:2:5:24:1	0.251962	0.220522	166	50	6862	546
LAST	galGal3:hg18	Rfam9.0	4:2:5:24:1	0.251962	0.220522	166	100	7087	602
LAST	galGal3:hg18	Rfam9.0	4:2:5:24:1	0.251962	0.220522	166	200	7242	613
LAST	galGal3:hg18	Rfam9.0	4:2:5:28:1	0.253861	0.233067	165	20	6057	394
LAST	galGal3:hg18	Rfam9.0	4:2:5:28:1	0.253861	0.233067	165	30	6421	462
LAST	galGal3:hg18	Rfam9.0	4:2:5:28:1	0.253861	0.233067	165	50	6606	463
LAST	galGal3:hg18	Rfam9.0	4:2:5:28:1	0.253861	0.233067	165	100	6971	525
LAST	galGal3:hg18	Rfam9.0	4:2:5:28:1	0.253861	0.233067	165	200	6935	523
LAST	galGal3:hg18	Rfam9.0	4:3:4:16:1	0.215622	0.0700378	189	20	5624	425
LAST	galGal3:hg18	Rfam9.0	4:3:4:16:1	0.215622	0.0700378	189	30	6054	509
LAST	galGal3:hg18	Rfam9.0	4:3:4:16:1	0.215622	0.0700378	189	50	6149	527
LAST	galGal3:hg18	Rfam9.0	4:3:4:16:1	0.215622	0.0700378	189	100	6573	614
LAST	galGal3:hg18	Rfam9.0	4:3:4:16:1	0.215622	0.0700378	189	200	6641	636
LAST	galGal3:hg18	Rfam9.0	4:3:4:20:1	0.239329	0.144677	173	20	6336	452
LAST	galGal3:hg18	Rfam9.0	4:3:4:20:1	0.239329	0.144677	173	30	6598	485
LAST	galGal3:hg18	Rfam9.0	4:3:4:20:1	0.239329	0.144677	173	50	6908	532
LAST	galGal3:hg18	Rfam9.0	4:3:4:20:1	0.239329	0.144677	173	100	7121	603
LAST	galGal3:hg18	Rfam9.0	4:3:4:20:1	0.239329	0.144677	173	200	7452	626
LAST	galGal3:hg18	Rfam9.0	4:3:4:24:1	0.247194	0.198112	169	20	6088	409
LAST	galGal3:hg18	Rfam9.0	4:3:4:24:1	0.247194	0.198112	169	30	6443	464
LAST	galGal3:hg18	Rfam9.0	4:3:4:24:1	0.247194	0.198112	169	50	6767	495
LAST	galGal3:hg18	Rfam9.0	4:3:4:24:1	0.247194	0.198112	169	100	6990	562
LAST	galGal3:hg18	Rfam9.0	4:3:4:24:1	0.247194	0.198112	169	200	7144	575
LAST	galGal3:hg18	Rfam9.0	4:3:4:28:1	0.24939	0.215865	168	20	5947	374
LAST	galGal3:hg18	Rfam9.0	4:3:4:28:1	0.24939	0.215865	168	30	6352	423
LAST	galGal3:hg18	Rfam9.0	4:3:4:28:1	0.24939	0.215865	168	50	6781	455
LAST	galGal3:hg18	Rfam9.0	4:3:4:28:1	0.24939	0.215865	168	100	6980	495
LAST	galGal3:hg18	Rfam9.0	4:3:4:28:1	0.24939	0.215865	168	200	6976	489
LAST	galGal3:hg18	Rfam9.0	4:3:5:16:1	0.250119	0.144501	166	20	6504	486
LAST	galGal3:hg18	Rfam9.0	4:3:5:16:1	0.250119	0.144501	166	30	6670	541
LAST	galGal3:hg18	Rfam9.0	4:3:5:16:1	0.250119	0.144501	166	50	7027	612
LAST	galGal3:hg18	Rfam9.0	4:3:5:16:1	0.250119	0.144501	166	100	7342	705
LAST	galGal3:hg18	Rfam9.0	4:3:5:16:1	0.250119	0.144501	166	200	7436	744
LAST	galGal3:hg18	Rfam9.0	4:3:5:20:1	0.264862	0.238491	158	20	6303	418
LAST	galGal3:hg18	Rfam9.0	4:3:5:20:1	0.264862	0.238491	158	30	6598	483
LAST	galGal3:hg18	Rfam9.0	4:3:5:20:1	0.264862	0.238491	158	50	6927	484
LAST	galGal3:hg18	Rfam9.0	4:3:5:20:1	0.264862	0.238491	158	100	7370	619
LAST	galGal3:hg18	Rfam9.0	4:3:5:20:1	0.264862	0.238491	158	200	7363	615
LAST	galGal3:hg18	Rfam9.0	4:3:5:24:1	0.269808	0.24986	156	20	5771	361
LAST	galGal3:hg18	Rfam9.0	4:3:5:24:1	0.269808	0.24986	156	30	6342	442
LAST	galGal3:hg18	Rfam9.0	4:3:5:24:1	0.269808	0.24986	156	50	6544	472
LAST	galGal3:hg18	Rfam9.0	4:3:5:24:1	0.269808	0.24986	156	100	7001	547
LAST	galGal3:hg18	Rfam9.0	4:3:5:24:1	0.269808	0.24986	156	200	6872	533
LAST	galGal3:hg18	Rfam9.0	4:3:5:28:1	0.271004	0.256722	155	20	5747	371
LAST	galGal3:hg18	Rfam9.0	4:3:5:28:1	0.271004	0.256722	155	30	6123	389
LAST	galGal3:hg18	Rfam9.0	4:3:5:28:1	0.271004	0.256722	155	50	6282	420
LAST	galGal3:hg18	Rfam9.0	4:3:5:28:1	0.271004	0.256722	155	100	6854	470
LAST	galGal3:hg18	Rfam9.0	4:3:5:28:1	0.271004	0.256722	155	200	6644	457
LAST	galGal3:hg18	Rfam9.0	4:4:4:16:1	0.241288	0.111016	171	20	6188	497
LAST	galGal3:hg18	Rfam9.0	4:4:4:16:1	0.241288	0.111016	171	30	6354	534
LAST	galGal3:hg18	Rfam9.0	4:4:4:16:1	0.241288	0.111016	171	50	6649	601
LAST	galGal3:hg18	Rfam9.0	4:4:4:16:1	0.241288	0.111016	171	100	7046	691
LAST	galGal3:hg18	Rfam9.0	4:4:4:16:1	0.241288	0.111016	171	200	7189	733
LAST	galGal3:hg18	Rfam9.0	4:4:4:20:1	0.256736	0.181636	162	20	6007	404
LAST	galGal3:hg18	Rfam9.0	4:4:4:20:1	0.256736	0.181636	162	30	6271	476
LAST	galGal3:hg18	Rfam9.0	4:4:4:20:1	0.256736	0.181636	162	50	6677	513
LAST	galGal3:hg18	Rfam9.0	4:4:4:20:1	0.256736	0.181636	162	100	6895	578
LAST	galGal3:hg18	Rfam9.0	4:4:4:20:1	0.256736	0.181636	162	200	7059	589
LAST	galGal3:hg18	Rfam9.0	4:4:4:24:1	0.262209	0.218273	160	20	5900	386
LAST	galGal3:hg18	Rfam9.0	4:4:4:24:1	0.262209	0.218273	160	30	6208	428
LAST	galGal3:hg18	Rfam9.0	4:4:4:24:1	0.262209	0.218273	160	50	6520	465
LAST	galGal3:hg18	Rfam9.0	4:4:4:24:1	0.262209	0.218273	160	100	6930	510
LAST	galGal3:hg18	Rfam9.0	4:4:4:24:1	0.262209	0.218273	160	200	7012	505
LAST	galGal3:hg18	Rfam9.0	4:4:4:28:1	0.264191	0.231783	159	20	5580	299
LAST	galGal3:hg18	Rfam9.0	4:4:4:28:1	0.264191	0.231783	159	30	6069	392
LAST	galGal3:hg18	Rfam9.0	4:4:4:28:1	0.264191	0.231783	159	50	6276	406
LAST	galGal3:hg18	Rfam9.0	4:4:4:28:1	0.264191	0.231783	159	100	6653	446
LAST	galGal3:hg18	Rfam9.0	4:4:4:28:1	0.264191	0.231783	159	200	6552	443
LAST	galGal3:hg18	Rfam9.0	4:4:5:16:1	0.26841	0.191082	155	20	6391	452
LAST	galGal3:hg18	Rfam9.0	4:4:5:16:1	0.26841	0.191082	155	30	6698	509
LAST	galGal3:hg18	Rfam9.0	4:4:5:16:1	0.26841	0.191082	155	50	6879	595
LAST	galGal3:hg18	Rfam9.0	4:4:5:16:1	0.26841	0.191082	155	100	7173	663
LAST	galGal3:hg18	Rfam9.0	4:4:5:16:1	0.26841	0.191082	155	200	7306	696
LAST	galGal3:hg18	Rfam9.0	4:4:5:20:1	0.278897	0.259508	151	20	5843	375
LAST	galGal3:hg18	Rfam9.0	4:4:5:20:1	0.278897	0.259508	151	30	6280	413
LAST	galGal3:hg18	Rfam9.0	4:4:5:20:1	0.278897	0.259508	151	50	6623	490
LAST	galGal3:hg18	Rfam9.0	4:4:5:20:1	0.278897	0.259508	151	100	7028	561
LAST	galGal3:hg18	Rfam9.0	4:4:5:20:1	0.278897	0.259508	151	200	7003	551
LAST	galGal3:hg18	Rfam9.0	4:4:5:24:1	0.28217	0.274019	149	20	5457	318
LAST	galGal3:hg18	Rfam9.0	4:4:5:24:1	0.28217	0.274019	149	30	6209	391
LAST	galGal3:hg18	Rfam9.0	4:4:5:24:1	0.28217	0.274019	149	50	6394	428
LAST	galGal3:hg18	Rfam9.0	4:4:5:24:1	0.28217	0.274019	149	100	6757	504
LAST	galGal3:hg18	Rfam9.0	4:4:5:24:1	0.28217	0.274019	149	200	6485	485
LAST	galGal3:hg18	Rfam9.0	4:4:5:28:1	0.283323	0.289624	149	20	5353	290
LAST	galGal3:hg18	Rfam9.0	4:4:5:28:1	0.283323	0.289624	149	30	5956	366
LAST	galGal3:hg18	Rfam9.0	4:4:5:28:1	0.283323	0.289624	149	50	6197	415
LAST	galGal3:hg18	Rfam9.0	4:4:5:28:1	0.283323	0.289624	149	100	6579	434
LAST	galGal3:hg18	Rfam9.0	4:4:5:28:1	0.283323	0.289624	149	200	6264	412
LAST	galGal3:hg18	Rfam9.0	hoxd55:400:30	0.00602546	0.011333	6433	20	3427	198
LAST	galGal3:hg18	Rfam9.0	hoxd55:400:30	0.00602546	0.011333	6433	30	3640	198
LAST	galGal3:hg18	Rfam9.0	hoxd55:400:30	0.00602546	0.011333	6433	50	3849	215
LAST	galGal3:hg18	Rfam9.0	hoxd55:400:30	0.00602546	0.011333	6433	100	4244	249
LAST	galGal3:hg18	Rfam9.0	hoxd55:400:30	0.00602546	0.011333	6433	200	4563	264
LAST	galGal3:hg18	Rfam9.0	hoxd70:400:30	0.00917288	0.0823899	4442	20	6065	430
LAST	galGal3:hg18	Rfam9.0	hoxd70:400:30	0.00917288	0.0823899	4442	30	6362	500
LAST	galGal3:hg18	Rfam9.0	hoxd70:400:30	0.00917288	0.0823899	4442	50	6621	526
LAST	galGal3:hg18	Rfam9.0	hoxd70:400:30	0.00917288	0.0823899	4442	100	7036	602
LAST	galGal3:hg18	Rfam9.0	hoxd70:400:30	0.00917288	0.0823899	4442	200	7032	623
centroid	galGal3:hg18	Rfam9.0	1:1:1:2:1	0.938426	0.145788	45	20	5901	455
centroid	galGal3:hg18	Rfam9.0	1:1:1:2:1	0.938426	0.145788	45	30	6015	455
centroid	galGal3:hg18	Rfam9.0	1:1:1:2:1	0.938426	0.145788	45	50	6347	555
centroid	galGal3:hg18	Rfam9.0	1:1:1:2:1	0.938426	0.145788	45	100	6394	529
centroid	galGal3:hg18	Rfam9.0	1:1:1:2:1	0.938426	0.145788	45	200	6398	551
centroid	galGal3:hg18	Rfam9.0	1:1:1:3:1	1.02351	0.245483	41	20	6842	498
centroid	galGal3:hg18	Rfam9.0	1:1:1:3:1	1.02351	0.245483	41	30	6982	498
centroid	galGal3:hg18	Rfam9.0	1:1:1:3:1	1.02351	0.245483	41	50	7148	516
centroid	galGal3:hg18	Rfam9.0	1:1:1:3:1	1.02351	0.245483	41	100	7079	514
centroid	galGal3:hg18	Rfam9.0	1:1:1:3:1	1.02351	0.245483	41	200	7079	515
centroid	galGal3:hg18	Rfam9.0	1:1:1:4:1	1.05687	0.303423	40	20	6881	457
centroid	galGal3:hg18	Rfam9.0	1:1:1:4:1	1.05687	0.303423	40	30	7014	457
centroid	galGal3:hg18	Rfam9.0	1:1:1:4:1	1.05687	0.303423	40	50	7071	463
centroid	galGal3:hg18	Rfam9.0	1:1:1:4:1	1.05687	0.303423	40	100	7189	473
centroid	galGal3:hg18	Rfam9.0	1:1:1:4:1	1.05687	0.303423	40	200	7128	470
centroid	galGal3:hg18	Rfam9.0	1:1:1:5:1	1.05442	0.299355	40	20	6655	420
centroid	galGal3:hg18	Rfam9.0	1:1:1:5:1	1.05442	0.299355	40	30	6788	421
centroid	galGal3:hg18	Rfam9.0	1:1:1:5:1	1.05442	0.299355	40	50	6844	428
centroid	galGal3:hg18	Rfam9.0	1:1:1:5:1	1.05442	0.299355	40	100	6845	428
[truncated: 10,871 more rows]
