# Supplementary material for: Parameters for accurate genome alignment
Source: BMC Bioinformatics. 2010 Feb 9;11:80. doi: 10.1186/1471-2105-11-80 (PMC2829014; doi:10.1186/1471-2105-11-80)
Supplement: Additional file 3 — LAST version 94. Source code and documentation. [file 1471-2105-11-80-S3.ZIP]

Archive with 90 entries (84 files):
- last-94/
- last-94/README.txt
- last-94/scripts/
- last-94/scripts/maf-sort.sh
- last-94/scripts/maf-swap.py
- last-94/scripts/maf-join.py
- last-94/scripts/last-dotplot.py
- last-94/scripts/last-remove-dominated.py
- last-94/scripts/last-map-probs.py
- last-94/scripts/maf2html.py
- last-94/scripts/last-reduce-alignments.sh
- last-94/scripts/maf2tab.py
- last-94/COPYING.txt
- last-94/src/
- last-94/src/ScoreMatrix.cc
- last-94/src/XdropAligner.hh
- last-94/src/CyclicSubsetSeed.hh
- last-94/src/LambdaCalculator.cc
- last-94/src/Alignment.cc
- last-94/src/makefile
- last-94/src/GeneticCode.hh
- last-94/src/SegmentPairPot.cc
- last-94/src/XdropAlignerPssm.cc
- last-94/src/XdropAligner.cc
- last-94/src/CyclicSubsetSeed.cc
- last-94/src/Xdrop3FrameAligner.hh
- last-94/src/DiagonalTable.hh
- last-94/src/lastal.cc
- last-94/src/SegmentPair.hh
- last-94/src/GeneralizedAffineGapCosts.hh
- last-94/src/io.hh
- last-94/src/Centroid.hh
- last-94/src/MultiSequence.cc
- last-94/src/GeneralizedAffineGapCosts.cc
- last-94/src/stringify.hh
- last-94/src/DiagonalTable.cc
- last-94/src/Xdrop3FrameAligner.cc
- last-94/src/LastdbArguments.hh
- last-94/src/SubsetSuffixArraySort.cc
- last-94/src/AlignmentPot.hh
- last-94/src/AlignmentPot.cc
- last-94/src/Centroid.cc
- last-94/src/Alignment.hh
- last-94/src/SegmentPairPot.hh
- last-94/src/SubsetSuffixArray.hh
- last-94/src/LastdbArguments.cc
- last-94/src/SegmentPairPssm.cc
- last-94/src/MultiSequence.hh
- last-94/src/GeneticCode.cc
- last-94/src/LastalArguments.cc
- last-94/src/Alphabet.hh
- last-94/src/CA_code/
- last-94/src/CA_code/nrutil.c
- last-94/src/CA_code/lubksb.c
- last-94/src/CA_code/nrutil.h
- last-94/src/CA_code/lambda_calculator.h
- last-94/src/CA_code/ludcmp.c
- last-94/src/CA_code/lambda_calculator.c
- last-94/src/io.cc
- last-94/src/lastdb.cc
- last-94/src/LastalArguments.hh
- last-94/src/ScoreMatrix.hh
- last-94/src/QualityScoreCalculator.cc
- last-94/src/AlignmentWrite.cc
- last-94/src/MultiSequenceQual.cc
- last-94/src/SubsetSuffixArray.cc
- last-94/src/LambdaCalculator.hh
- last-94/src/QualityScoreCalculator.hh
- last-94/src/SegmentPair.cc
- last-94/src/Alphabet.cc
- last-94/src/version.hh
- last-94/doc/
- last-94/doc/last-manual.txt
- last-94/doc/FAQ.txt
- last-94/doc/evalue-tables.txt
- last-94/doc/last-scripts.txt
- last-94/doc/tag-seeds.txt
- last-94/ChangeLog.txt
- last-94/examples/
- last-94/examples/multiMito.sh
- last-94/examples/yass.seed
- last-94/examples/myalns.maf
- last-94/examples/vertebrateMito.gc
- last-94/examples/fuguMito.fa
- last-94/examples/humanMito.fa
- last-94/examples/multiMito.maf
- last-94/examples/TiTv212
- last-94/examples/chickenMito.fa
- last-94/examples/mouseMito.fa
- last-94/examples/HOXD70
