# Supplementary material for: Parameters for accurate genome alignment
Source: BMC Bioinformatics. 2010 Feb 9;11:80. doi: 10.1186/1471-2105-11-80 (PMC2829014; doi:10.1186/1471-2105-11-80)
Supplement: Additional file 3 — LAST version 94. Source code and documentation. [file 1471-2105-11-80-S3.ZIP › last-94/README.txt]

LAST: Genome-Scale Sequence Comparison

For installation and usage instructions, see doc/last-manual.txt.

LAST is distributed under the GNU General Public License, either
version 3 of the License, or (at your option) any later version.  For
details, see COPYING.txt.
