# Supplementary material for: Parameters for accurate genome alignment
Source: BMC Bioinformatics. 2010 Feb 9;11:80. doi: 10.1186/1471-2105-11-80 (PMC2829014; doi:10.1186/1471-2105-11-80)
Supplement: Additional file 3 — LAST version 94. Source code and documentation. [file 1471-2105-11-80-S3.ZIP › last-94/src/LastdbArguments.hh]

// Copyright 2008, 2009 Martin C. Frith

// This struct holds the command line arguments for lastdb.

#ifndef LASTDBARGUMENTS_HH
#define LASTDBARGUMENTS_HH
#include <string>

namespace cbrc{

struct LastdbArguments{
  typedef unsigned indexT;

  // set the parameters to their default values:
  LastdbArguments();

  // set parameters from a list of arguments:
  void fromArgs( int argc, char** argv );

  // options:
  bool isProtein;
  bool isCaseSensitive;
  std::string spacedSeed;
  std::size_t volumeSize;  // type?
  indexT indexStep;
  std::string subsetSeedFile;
  std::string userAlphabet;
  indexT bucketDepth;
  int verbosity;

  // positional arguments:
  std::string lastdbName;
  int inputStart;  // index in argv of first input filename
};

}  // end namespace
#endif
