# Supplementary material for: Parameters for accurate genome alignment
Source: BMC Bioinformatics. 2010 Feb 9;11:80. doi: 10.1186/1471-2105-11-80 (PMC2829014; doi:10.1186/1471-2105-11-80)
Supplement: Additional file 3 — LAST version 94. Source code and documentation. [file 1471-2105-11-80-S3.ZIP › last-94/src/SubsetSuffixArray.hh]

// Copyright 2008, 2009 Martin C. Frith

// This class holds a suffix array.  The suffix array is just a list
// of numbers indicating positions in a text, sorted according to the
// alphabetical order of the text suffixes starting at these
// positions.  A query sequence can then be matched incrementally to
// the suffix array using binary search.

// A "subset suffix array" means that, when comparing two suffixes, we
// consider subsets of letters to be equivalent.  For example, we
// might consider purines to be equivalent to each other, and
// pyrimidines to be equivalent to each other.  The subsets may vary
// from position to position as we compare two suffixes.

// There is always a special subset, called DELIMITER, which doesn't
// match anything.

// For faster matching, we use "buckets", which store the start and
// end in the suffix array of all size-k prefixes of the suffixes.
// They store this information for all values of k from 1 to, say, 12.

#ifndef SUBSET_SUFFIX_ARRAY_HH
#define SUBSET_SUFFIX_ARRAY_HH

#include <string>
#include <vector>

namespace cbrc{

class CyclicSubsetSeed;

class SubsetSuffixArray{
public:
  typedef unsigned indexT;
  typedef unsigned char uchar;

  // Add (unsorted) indices for text positions between beg and end,
  // and return 1.  Positions starting with delimiters aren't added.
  // If the index size would exceed maxBytes, don't add anything, and
  // return 0.
  int addIndices( const uchar* text, indexT beg, indexT end, indexT step,
		  const CyclicSubsetSeed& seed, std::size_t maxBytes );

  indexT indexSize() const{ return index.size(); }
  std::size_t indexBytes() const{ return index.size() * sizeof(indexT); }

  // Sort the suffix array (but don't make the buckets).
  void sortIndex( const uchar* text, const CyclicSubsetSeed& seed );

  // Make the buckets.  If bucketDepth == -1u, then a default
  // bucketDepth is used.  The default is: the maximum possible
  // bucketDepth such that the number of bucket entries is at most 1/4
  // the number of suffix array entries.
  void makeBuckets( const uchar* text, const CyclicSubsetSeed& seed,
		    indexT bucketDepth );

  // Return the maximum prefix size covered by the buckets.
  indexT maxBucketPrefix() const { return bucketSteps.size() - 1; }

  void clear();

  void fromFiles( const std::string& baseName, indexT indexNum,
		  indexT bucketDepth, const CyclicSubsetSeed& seed );

  void toFiles( const std::string& baseName ) const;

  // Find the smallest match to the text, starting at the given
  // position in the query, such that there are at most maxHits
  // matches, and the match-depth is at least minDepth.  Return the
  // range of matching indices via beg and end.
  void match( const indexT*& beg, const indexT*& end,
	      const uchar* queryPtr, const uchar* text,
	      const CyclicSubsetSeed& seed,
	      indexT maxHits, indexT minDepth ) const;

  // Count matches of all sizes, starting at the given position in the
  // query.  Don't try this for large self-comparisons!
  void countMatches( std::vector<unsigned long long>& counts,
		     const uchar* queryPtr, const uchar* text,
		     const CyclicSubsetSeed& seed ) const;

private:
  std::vector<indexT> index;  // sorted indices
  std::vector<indexT> buckets;
  std::vector<indexT> bucketSteps;  // step size for each k-mer

  static void equalRange( const indexT*& beg, const indexT*& end,
			  const uchar* textBase,
			  const uchar* subsetMap, uchar symbol );
  static const indexT* lowerBound( const indexT* beg, const indexT* end,
				   const uchar* textBase,
				   const uchar* subsetMap, uchar subset );
  static const indexT* upperBound( const indexT* beg, const indexT* end,
				   const uchar* textBase,
				   const uchar* subsetMap, uchar subset );

  indexT defaultBucketDepth( const CyclicSubsetSeed& seed );

  void makeBucketSteps( const CyclicSubsetSeed& seed, indexT bucketDepth );
};

}  // end namespace
#endif
