# Supplementary material for: Parameters for accurate genome alignment
Source: BMC Bioinformatics. 2010 Feb 9;11:80. doi: 10.1186/1471-2105-11-80 (PMC2829014; doi:10.1186/1471-2105-11-80)
Supplement: Additional file 3 — LAST version 94. Source code and documentation. [file 1471-2105-11-80-S3.ZIP › last-94/src/CA_code/nrutil.c]

// Public domain code from Yi-Kuo Yu & Stephen Altschul, NCBI

//#include <malloc.h>
#include <stdlib.h>
#include <stdio.h>

void nrerror(error_text)
char error_text[];
{
	void exit();

	fprintf(stderr,"Numerical Recipes run-time error...\n");
	fprintf(stderr,"%s\n",error_text);
	fprintf(stderr,"...now exiting to system...\n");
	exit(1);
}

float *vector(nl,nh)
int nl,nh;
{
	float *v;

	v=(float *)malloc((unsigned) (nh-nl+1)*sizeof(float));
	if (!v) nrerror("allocation failure in vector()");
	return v-nl;
}

int *ivector(nl,nh)
int nl,nh;
{
	int *v;

	v=(int *)malloc((unsigned) (nh-nl+1)*sizeof(int));
	if (!v) nrerror("allocation failure in ivector()");
	return v-nl;
}

double *dvector(nl,nh)
int nl,nh;
{
	double *v;

	v=(double *)malloc((unsigned) (nh-nl+1)*sizeof(double));
	if (!v) nrerror("allocation failure in dvector()");
	return v-nl;
}

float **matrix(nrl,nrh,ncl,nch)
int nrl,nrh,ncl,nch;
{
	int i;
	float **m;

	m=(float **) malloc((unsigned) (nrh-nrl+1)*sizeof(float *));
	if (!m) nrerror("allocation failure 1 in matrix()");
	m -= nrl;

	for(i=nrl;i<=nrh;i++) {
		m[i]=(float *) malloc((unsigned) (nch-ncl+1)*sizeof(float));
		if (!m[i]) nrerror("allocation failure 2 in matrix()");
		m[i] -= ncl;
	}
	return m;
}

double **dmatrix(nrl,nrh,ncl,nch)
int nrl,nrh,ncl,nch;
{
	int i;
	double **m;

	m=(double **) malloc((unsigned) (nrh-nrl+1)*sizeof(double *));
	if (!m) nrerror("allocation failure 1 in dmatrix()");
	m -= nrl;

	for(i=nrl;i<=nrh;i++) {
		m[i]=(double *) malloc((unsigned) (nch-ncl+1)*sizeof(double));
		if (!m[i]) nrerror("allocation failure 2 in dmatrix()");
		m[i] -= ncl;
	}
	return m;
}

double ***darray3(n1l,n1h,n2l,n2h,n3l,n3h)
int n1l,n1h,n2l,n2h,n3l,n3h;
{
  int i;
  double ***m;

  m=(double ***) malloc((unsigned) (n1h-n1l+1)*sizeof(double **));
  if (!m) nrerror("allocation failure 1 in darray3()");
  m -= n1l;

  for(i=n1l;i<=n1h;i++)
  {
    m[i]=dmatrix(n2l,n2h,n3l,n3h);
  }
  return m;
}

double ****darray4(n1l,n1h,n2l,n2h,n3l,n3h,n4l,n4h)
int n1l,n1h,n2l,n2h,n3l,n3h,n4l,n4h;
{
  int i;
  double ****m;

  m=(double ****) malloc((unsigned) (n1h-n1l+1)*sizeof(double ***));
  if (!m) nrerror("allocation failure 1 in darray4()");
  m -= n1l;

  for(i=n1l;i<=n1h;i++)
  {
    m[i]=darray3(n2l,n2h,n3l,n3h,n4l,n4h);
  }
  return m;
}

int **imatrix(nrl,nrh,ncl,nch)
int nrl,nrh,ncl,nch;
{
	int i,**m;

	m=(int **)malloc((unsigned) (nrh-nrl+1)*sizeof(int *));
	if (!m) nrerror("allocation failure 1 in imatrix()");
	m -= nrl;

	for(i=nrl;i<=nrh;i++) {
		m[i]=(int *)malloc((unsigned) (nch-ncl+1)*sizeof(int));
		if (!m[i]) nrerror("allocation failure 2 in imatrix()");
		m[i] -= ncl;
	}
	return m;
}

float **submatrix(a,oldrl,oldrh,oldcl,oldch,newrl,newcl)
float **a;
int oldrl,oldrh,oldcl,oldch,newrl,newcl;
{
	int i,j;
	float **m;

	m=(float **) malloc((unsigned) (oldrh-oldrl+1)*sizeof(float *));
	if (!m) nrerror("allocation failure in submatrix()");
	m -= newrl;

	for(i=oldrl,j=newrl;i<=oldrh;i++,j++) m[j]=a[i]+oldcl-newcl;

	return m;
}

void free_vector(v,nl,nh)
float *v;
int nl,nh;
{
	free((char*) (v+nl));
}

void free_ivector(v,nl,nh)
int *v,nl,nh;
{
	free((char*) (v+nl));
}

void free_dvector(v,nl,nh)
double *v;
int nl,nh;
{
	free((char*) (v+nl));
}

void free_matrix(m,nrl,nrh,ncl,nch)
float **m;
int nrl,nrh,ncl,nch;
{
	int i;

	for(i=nrh;i>=nrl;i--) free((char*) (m[i]+ncl));
	free((char*) (m+nrl));
}

void free_dmatrix(m,nrl,nrh,ncl,nch)
double **m;
int nrl,nrh,ncl,nch;
{
	int i;

	for(i=nrh;i>=nrl;i--) free((char*) (m[i]+ncl));
	free((char*) (m+nrl));
}

void free_imatrix(m,nrl,nrh,ncl,nch)
int **m;
int nrl,nrh,ncl,nch;
{
	int i;

	for(i=nrh;i>=nrl;i--) free((char*) (m[i]+ncl));
	free((char*) (m+nrl));
}

void free_darray3(m,n1l,n1h,n2l,n2h,n3l,n3h)
int ***m;
int n1l,n1h,n2l,n2h,n3l,n3h;
{
	int i;

	for(i=n1h;i>=n1l;i--) free_dmatrix(m[i],n2l,n2h,n3l,n3h);
	free((char*) (m+n1l));
}

void free_submatrix(b,nrl,nrh,ncl,nch)
float **b;
int nrl,nrh,ncl,nch;
{
	free((char*) (b+nrl));
}

float **convert_matrix(a,nrl,nrh,ncl,nch)
float *a;
int nrl,nrh,ncl,nch;
{
	int i,j,nrow,ncol;
	float **m;

	nrow=nrh-nrl+1;
	ncol=nch-ncl+1;
	m = (float **) malloc((unsigned) (nrow)*sizeof(float*));
	if (!m) nrerror("allocation failure in convert_matrix()");
	m -= nrl;
	for(i=0,j=nrl;i<=nrow-1;i++,j++) m[j]=a+ncol*i-ncl;
	return m;
}

void free_convert_matrix(b,nrl,nrh,ncl,nch)
float **b;
int nrl,nrh,ncl,nch;
{
	free((char*) (b+nrl));
}
