# Supplementary material for: Parameters for accurate genome alignment
Source: BMC Bioinformatics. 2010 Feb 9;11:80. doi: 10.1186/1471-2105-11-80 (PMC2829014; doi:10.1186/1471-2105-11-80)
Supplement: Additional file 3 — LAST version 94. Source code and documentation. [file 1471-2105-11-80-S3.ZIP › last-94/src/CA_code/lubksb.c]

// Public domain code from Yi-Kuo Yu & Stephen Altschul, NCBI

void lubksb(a,n,indx,b)
double **a,b[];
int n,*indx;
{
	int i,ii=0,ip,j;
	double sum;

	for (i=1;i<=n;i++) {
		ip=indx[i];
		sum=b[ip];
		b[ip]=b[i];
		if (ii)
			for (j=ii;j<=i-1;j++) sum -= a[i][j]*b[j];
		else if (sum) ii=i;
		b[i]=sum;
	}
	for (i=n;i>=1;i--) {
		sum=b[i];
		for (j=i+1;j<=n;j++) sum -= a[i][j]*b[j];
		b[i]=sum/a[i][i];
	}
}
