# Supplementary material for: Parameters for accurate genome alignment
Source: BMC Bioinformatics. 2010 Feb 9;11:80. doi: 10.1186/1471-2105-11-80 (PMC2829014; doi:10.1186/1471-2105-11-80)
Supplement: Additional file 3 — LAST version 94. Source code and documentation. [file 1471-2105-11-80-S3.ZIP › last-94/src/CA_code/nrutil.h]

// Public domain code from Yi-Kuo Yu & Stephen Altschul, NCBI

float *vector();
float **matrix();
float **convert_matrix();
double *dvector();
double **dmatrix();
int *ivector();
int **imatrix();
float **submatrix();
void free_vector();
void free_dvector();
void free_ivector();
void free_matrix();
void free_dmatrix();
void free_imatrix();
void free_submatrix();
void free_convert_matrix();
void nrerror();
