# Supplementary material for: Parameters for accurate genome alignment
Source: BMC Bioinformatics. 2010 Feb 9;11:80. doi: 10.1186/1471-2105-11-80 (PMC2829014; doi:10.1186/1471-2105-11-80)
Supplement: Additional file 3 — LAST version 94. Source code and documentation. [file 1471-2105-11-80-S3.ZIP › last-94/src/CA_code/lambda_calculator.h]

// Copyright 2008 Michiaki Hamada

#ifndef __H_INCLUDE_LAMBDA_CALCULATOR_HH
#define __H_INCLUDE_LAMBDA_CALCULATOR_HH

double calculate_lambda( const double** mat_b, int alpha_size );

#endif // __H_INCLUDE_LAMBDA_CALCULATOR_HH
