# Supplementary material for: Parameters for accurate genome alignment
Source: BMC Bioinformatics. 2010 Feb 9;11:80. doi: 10.1186/1471-2105-11-80 (PMC2829014; doi:10.1186/1471-2105-11-80)
Supplement: Additional file 3 — LAST version 94. Source code and documentation. [file 1471-2105-11-80-S3.ZIP › last-94/src/io.cc]

// Copyright 2008, 2009 Martin C. Frith

#include "io.hh"
#include <iostream>

namespace cbrc{

std::istream& openIn( const std::string& fileName, std::ifstream& ifs ){
  if( fileName == "-" ) return std::cin;
  ifs.open( fileName.c_str() );
  if( !ifs ) throw std::runtime_error("can't open file: " + fileName);
  return ifs;
}

std::ostream& openOut( const std::string& fileName, std::ofstream& ofs ){
  if( fileName == "-" ) return std::cout;
  ofs.open( fileName.c_str() );
  if( !ofs ) throw std::runtime_error("can't open file: " + fileName);
  return ofs;
}

std::string slurp( const std::string& fileName ){
  std::ifstream inFileStream;
  std::istream& in = openIn( fileName, inFileStream );
  std::istreambuf_iterator<char> beg(in), end; 
  return std::string( beg, end );
}

}  // end namespace cbrc
