# Supplementary material for: Parameters for accurate genome alignment
Source: BMC Bioinformatics. 2010 Feb 9;11:80. doi: 10.1186/1471-2105-11-80 (PMC2829014; doi:10.1186/1471-2105-11-80)
Supplement: Additional file 3 — LAST version 94. Source code and documentation. [file 1471-2105-11-80-S3.ZIP › last-94/src/LambdaCalculator.hh]

// Copyright 2008 Michiaki Hamada

#ifndef LAMBDACALCULATOR_HH
#define LAMBDACALCULATOR_HH

namespace cbrc{
  class LambdaCalculator{
  public:
    enum { MAT = 64 };

    // compute $\lambda$ value for a given score matrix.
    // return -1.0 if the score matrix is invalid.
    static double calculate( const int matrix[MAT][MAT], int alphSize );
  };
}
#endif // LAMBDACALCULATOR_HH
