# Supplementary material for: Parameters for accurate genome alignment
Source: BMC Bioinformatics. 2010 Feb 9;11:80. doi: 10.1186/1471-2105-11-80 (PMC2829014; doi:10.1186/1471-2105-11-80)
Supplement: Additional file 3 — LAST version 94. Source code and documentation. [file 1471-2105-11-80-S3.ZIP › last-94/doc/FAQ.txt]

Q: Does it matter which way round you do the alignment: e.g. cat
versus mouse, or mouse versus cat?

A: The results may be different.  When comparing two similar-sized
genomes, the difference should be minor.  When mapping tags to a
genome, you probably want the genome to be the database, and the tags
to be the query.  That way, for each tag, it will search for several
most-similar locations in the genome.  The other way, for each
location in the genome, it will search for several most-similar tags,
which is probably not what you want.  As a final example, if you
compare a genome to a library of repeat sequences, you probably want
the genome to be the query and the repeat library to be the database.


Q: Why does lastdb run forever without finishing?!

A: Perhaps you gave it two copies of the same genome by mistake?  It
becomes horribly slow if there are huge exact repeats.  (But it copes
OK with the exact duplicates between chromosomes X and Y in some
versions of the human genome.)


Q: How can I find alignments with > 95% identity?

A: One way is to use a scoring scheme like this: +5 for a match, and
-95 for a mismatch or a gap.  You'll also need to set the alignment
score threshold to a reasonable value.  In this example we set it to
150, which means that we require at least 30 matches:

  lastal -r5 -q95 -a0 -b95 -e150


Q: How can I guarantee to find all matches of size-72 DNA reads to a
genome, allowing up to 2 differences (mismatches or gaps)?

A: Let's consider the worst case.  If each difference is an insertion
in the read relative to the genome, that leaves 72 - 2 = 70 bases that
match.  If the differences are evenly spaced along the read, then the
matching bases are broken into three regions of length 23, 23, and 24.
So we are guaranteed to have an exact match of length 24.  With LAST,
we could do something like this:

  lastdb -s16G genomedb genome.fa
  lastal -l24 -m100 -d0 -y0 -a0 -x2 -e68 genomedb reads.fa

The -l24 tells it to find matches of length 24 or greater.  The -m100
tells it to ignore matches that occur more than 100 times in the
genome: if you really want your guarantee, replace this with
-m4000000000, but then the output might be huge.  The -e68 sets the
alignment score threshold to 68, which is the minimum score for a
size-72 read with 2 differences.  The -x2 just makes it faster, by
quitting alignments early if it finds more than 2 differences.
