# Supplementary material for: Parameters for accurate genome alignment
Source: BMC Bioinformatics. 2010 Feb 9;11:80. doi: 10.1186/1471-2105-11-80 (PMC2829014; doi:10.1186/1471-2105-11-80)
Supplement: Additional file 3 — LAST version 94. Source code and documentation. [file 1471-2105-11-80-S3.ZIP › last-94/examples/myalns.maf]

# LAST version 82
#
# a=7 b=1 c=100000 F=-1 e=40 d=24 x=27 y=9
# u=0 s=2 m=10 l=1 k=1 i=134217728 w=1000 t=0.910239 g=1 j=3
# humanMito
#
#    A  C  G  T
# A  1 -1 -1 -1
# C -1  1 -1 -1
# G -1 -1  1 -1
# T -1 -1 -1  1
#
# Coordinates are 0-based.  For - strand matches, coordinates
# in the reverse complement of the 2nd sequence are used.
#
# name start alnSize strand seqSize alignment
#
a score=1152
s humanMito 5512 2735 + 16571 AGAAATTTAGGTTAAATACAGACCAAGAGCCTTCAAAGCCCTCAGTAAGTTGCAATACTTAATTTCTGCAACAGCTAAGGACTGCAAAACCCCACTCTGCATCAACTGAACGCAAATCAGCCACTTTAATTAAGCTAAGCCCTTA-CTAGACCAATGGGACTTAAACCCACAAACACTTAGTTAACAGCTAAGCACCCTAATC-AACTGGCTTCAATCTACTTCTCCCGCCGCCGGGAAA---AAAGGCGGGAGAAGCCCCGGCAGGTTTGAAGCTGCTTCTTCGAATTTGCAATTCAATATGAAAATCACCTCGGAGCTGGTAAAAAGAGGCCT--AACCCCTGTCTTTAGATTTACAGTCCAATGCTTCAC--TCAGCCATTTTACCTCACCCCCACTGATGTTCGCCGACCGTTGACTATTCTCTACAAACCACAAAGACATTGGAACACTATACCTATTATTCGGCGCATGAGCTGGAGTCCTAGGCACAGCTCTAAGCCTCCTTATTCGAGCCGAGCTGGGCCAGCCAGGCAACCTTCTAGGTAACGACCACATCTACAACGTTATCGTCACAGCCCATGCATTTGTAATAATCTTCTTCATAGTAATACCCATCATAATCGGAGGCTTTGGCAACTGACTAGTTCCCCTAATAATCGGTGCCCCCGATATGGCGTTTCCCCGCATAAACAACATAAGCTTCTGACTCTTACCTCCCTCTCTCCTACTCCTGCTCGCATCTGCTATAGTGGAGGCCGGAGCAGGAACAGGTTGAACAGTCTACCCTCCCTTAGCAGGGAACTACTCCCACCCTGGAGCCTCCGTAGACCTAACCATCTTCTCCTTACACCTAGCAGGTGTCTCCTCTATCTTAGGGGCCATCAATTTCATCACAACAATTATCAATATAAAACCCCCTGCCATAACCCAATACCAAACGCCCCTCTTCGTCTGATCCGTCCTAATCACAGCAGTCCTACTTCTCCTATCTCTCCCAGTCCTAGCTGCTGGCATCACTATACTACTAACAGACCGCAACCTCAACACCACCTTCTTCGACCCCGCCGGAGGAGGAGACCCCATTCTATACCAACACCTATTCTGATTTTTCGGTCACCCTGAAGTTTATATTCTTATCCTACCAGGCTTCGGAATAATCTCCCATATTGTAACTTACTACTCCGGAAAAAAAGAACCATTTGGATACATAGGTATGGTCTGAGCTATGATATCAATTGGCTTCCTAGGGTTTATCGTGTGAGCACACCATATATTTACAGTAGGAATAGACGTAGACACACGAGCATATTTCACCTCCGCTACCATAATCATCGCTATCCCCACCGGCGTCAAAGTATTTAGCTGACTCGCCACACTCCACGGAAGCAATATGAAATGATCTGCTGCAGTGCTCTGAGCCCTAGGATTCATCTTTCTTTTCACCGTAGGTGGCCTGACTGGCATTGTATTAGCAAACTCATCACTAGACATCGTACTACACGACACGTACTACGTTGTAGCTCACTTCCACTATGTCCTATCAATAGGAGCTGTATTTGCCATCATAGGAGGCTTCATTCACTGATTTCCCCTATTCTCAGGCTACACCCTAGACCAAACCTACGCCAAAATCCATTTCACTATCATATTCATCGGCGTAAATCTAACTTTCTTCCCACAACACTTTCTCGGCCTATCCGGAATGCCCCGACGTTACTCGGACTACCCCGATGCATACACCACATGAAACATCCTATCATCTGTAGGCTCATTCATTTCTCTAACAGCAGTAATATTAATAATTTTCATGATTTGAGAAGCCTTCGCTTCGAAGCGAAAAGTCCTAATAGTAGAAGAACCCTCCATAAACCTGGAGTGACTATATGGATGCCCCCCACCCTACCACACATTCGAAGAACCCGTATACAT---------AAAATCTAGACAaaaaaggaaggaatcgaaccccccaaagctggtttcaagccaaccccatggcctccatgactttttc-----AAAAAGGTATTAGAAAAACCATTTCATAACTTTGTCAAAGTTAAATTATAGGCTAAATCC-------TATATATCTTAATGGCACATGCAGCGCAAGTAGGTCTACAAGACGCTACTTCCCCTATCATAGAAGAGCTTATCACCTTTCATGATCACGCCCTCATAATCATTTTCCTTATCTGCTTCCTAGTCCTGTATGCCCTTTTCCTAACACTCACAACAAAACTAACTAATACTAACATCTCAGACGCTCAGGAAATAGAAACCGTCTGAACTATCCTGCCCGCCATCATCCTAGTCCTCATCGCCCTCCCATCCCTACGCATCCTTTACATAACAGACGAGGTCAACGATCCCTCCCTTACCATCAAATCAATTGGCCACCAATGGTACTGAACCTACGAGTACACCGACTACGGCGGACTAATCTTCAACTCCTACATACTTCCCCCATTATTCCTAGAACCAGGCGACCTGCGACTCCTTGACGTTGACAATCGAGTAGTACTCCCGATTGAAGCCCCCATTCGTATAATAATTACATCACAAGACGTCTTGCACTCATGAGCTGTCCCCACATTAGGCTTAAAAACAGATGCAATTCCCGGACGTCTAAACCAAACCACTTTCACCGCTACACGACCGGGGGTATACTACGGTCAATGCTCTGAAATCTGTGGAGCAAACCACAGTTTCATGCCCATCGTCCTAGAATTAATTCCCCTAAAAATCTTTGAAA
s fuguMito  5059 2749 + 16447 AGAGACTTAGGTTAACACCAGACCAAGAGCCTTCAAAGCTCTCAGTGGAAGTGAAAATCT---TTCAGTCCCTGATAAGACTTGCAAGCCATTATCTCACATCTTCTGCATGCAAAACAGACACTTTAATTAAGCTAAAGCCTTAACTAGATAGACAGGCCTCGATCCTGCAAACTCTTAGTTAACAGCTAAGCGCCCAAAACCAACGAGCTTCCATCTAACTTTCCCCGCCTAGCAAAAGCAAAAGGCGGGGAAAGCCCCGGCAGACGTCAATCTGCTTCTTTAGATATGCAATCTAACATGTAA--CACCCCAGGGCTGATAGAAAGAGGACTTAAACCTCTGTATATGGGGCTACAAACCACCGCTTAACCCTCAGCCATTCTACCTGTGGCAATCACA-----------CGCTGATTTTTCTCAACCAATCACAAAGATATCGGCACCCTATACCTAGTTTTTGGTGCCTGAGCCGGAATAGTAGGCACAGCACTAAGTCTTCTTATTCGGGCCGAACTCAGTCAACCCGGCGCACTCTTGGGCGATGACCAGATCTACAATGTAATCGTTACAGCCCATGCATTCGTAATGATTTTCTTTATAGTAATACCAATCATGATTGGAGGCTTTGGGAACTGATTAATCCCACTTATAATCGGAGCCCCAGACATGGCCTTCCCCCGAATGAACAACATAAGCTTCTGACTGCTTCCCCCAtccttcctccttctgctcGCATCCTCTGGAGTAGAAGCCGGAGCGGGTACGGGCTGAACTGTTTACCCACCCCTAGCAGGAAATCTTGCCCACGCAGGGGCTTCTGTAGACCTCACCATCTTCTCTCTTCATCTTGCAGGGGTCTCCTCTATTCTAGGGGCAATCAACTTCATCACAACCATCATTAACATGAAGCCCCCAGCAATCTCACAATACCAAACACCTCTTTTCGTGTGAGCCGTTTTAATTACTGCTGTACTTCTCCTGCTCTCCCTTCCAGTCCTTGCAGCAGGGATTACAATACTTCTCACTGACCGAAACCTAAATACAACCTTCTTTgacccagcaggaggaggagaccccATCTTGTACCAACACTTATTCTGATTCTTTGGACACCCTGAAGTCTACATTCTAATTCTCCCTGGCTTCGGAATAATTTCACACATCGTAGCCTACTACTCGGGCAAAAAAGAACCATTCGGCTACATGGGCATGGTCTGAGCCATAATGGCCATCGGTCTTCTTGGTTTTATTGTATGAGCCCACCACATGTTTACAGTCGGCATGGACGTAGACACCCGAGCCTACTTTACCTCTGCCACAATAATTATTGCCATCCCGACAGGAGTCAAAGTATTTAGCTGACTTGCAACCTTGCATGGAGGATCAATTAAATGAGAAACCCCTATACTATGAGCCCTCGGCTTCATCTTCCTATTTACAGTGGGTGGCCTAACCGGAATTGTCCTAGCCAATTCATCCCTAGACATCGTATTACACGACACCTACTACGTAGTTGCCCATTTCCACTACGTCCTCTCCATGGGTGCTGTATTTGCAATTATGGGTGCATTCGTACACTGATTCCCACTATTTTCAGGATACACACTCCACAGCACTTGAACTAAAATCCACTTCGGAGTAATGTTCATTGGTGTCAACCTAACCTTCTTCCCTCAACACTTCCTTGGTCTAGCTGGAATACCTCGACGATACTCCGACTACCCCGACGCCTACGCCCTATGAAACTCCGTCTCCTCAATTGGCTCAATAGTCTCTCTAGTGGCAGTAATTATGTTCCTCTTTATCCTCTGAGAAGCCTTCACCGCTAAGCGAGAAGTCCAATCAGTTGAACTAACAATGACAAATGTAGAATGACTACACGGGTGCCCTCCTCCTTACCACACATTCGAAGAGCCCGCCTTTGTCCAAACTCAAACCTCTATCCGAGAAAGGGAGGAATCGAACCCCCGTAAACTGGTTTCAAGCCAGCTACAAAACCACTCTGTCACTTTCTTCATAAGACTCTAGTAAAATGGCAATTACACTACTTTGTCAAGGTAGAATTGTGGGTTAAACCCCCACGTGTCTTATTATTAATGGCACATCCTTCACAACTAGGGTTTCAAGATGCAGCTTCACCAGTAATAGAAGAACTCCTTCACTTCCACGACCATGCTCTAATAATCGTATTCCTTATTAGCACATTAGTACTTTACATTATTGTTGCTATAGTCTCCACCAAACTAACTAACAAGTACATTCTAGACTCTCAAGAGATTGAAATTATCTGAACTATCCTACCAGCTATTATTCTTATCCTCATTGCCCTCCCTTCCCTCCGAATTCTTTACCTAATAGACGAAATCAACGACCCCCATCTAACAATTAAAGCTATAGGTCACCAATGATACTGAAGCTATGAATATACAGACTATAGCGACCTAGCCTTTGACTCATACATAGTCCCCACACAAGACCTGGCCCCCGGCCAATTCCGCCTTTTAGAAACTGACCATCGAATGGTCGTTCCAGTGGACTCCCCCATTCGAATCCTAGTCTCAGCAGAAGATGTCCTCCACTCCTGAGCCGTCCCCTCTCTAGGTGTAAAAATGGATGCCGTACCCGGCCGTCTAAACCAAACAGCCTTTATCCTGTCCCGACCTGGTGTTTTCTACGGCCAATGCTCTGAAATCTGCGGAGCTAACCACAGCTTCATACCAATCGTTGTTGAAGCCGTCCCCCTAGAACACTTTGAAA

a score=1074
s humanMito 8746 3589 + 16571 TCCTTAATCATTTTTATTGCCACAACTAACCTCCTCGGACTCCTGCCTCACTCATTTACACCAACCACCCAACTATCTATAAACCTAGCCATGGCCATCCCCTTATGAGCGGGCGCAGTGATTATAGGCTTTCGCTCTAAGATTAAAAATGCCCTAGCCCACTTCTTACCACAAGGCACACCTACACCCCTTATCCCCATACTAGTTATTATCGAAACCATCAGCCTACTCATTCAACCAATAGCCCTGGCCGTACGCCTAACCGCTAACATTACTGCAGGCCACCTACTCATGCACCTAATTGGAAGCGCCACCCTAGCAATATCAACCATTAACCTTCCCTCTACACTTATCATCTTCACAATTCTAATTCTACTGACTATCCTAGAAATCGCTGTCGCCTTAATCCAAGCCTACGTTTTCACACTTCTAGTAAGCCTCTACCTGCACGACAACACATAATGACCCACCAATCACATGCCTATCATATAGTAAAACCCAGCCCATGACCCCTAACAGGGGCCCTCTCAGCCCTCCTAATGACCTCCGGCCTAGCCATGTGATTTCACTTCCACTCCATAACGCTCCTCATACTAGGCCTACTAACCAACACACTAACCATATACCAATGGTGGCGCGATGTAACACGAGAAAGCACATACCAAGGCCACCACACACCACCTGTCCAAAAAGGCCTTCGATACGGGATAATCCTATTTATTACCTCAGAAGTTTTTTTCTTCGCAGGATTTTTCTGAGCCTTTTACCACTCCAGCCTAGCCCCTACCCCCCAACTAGGAGGGCACTGGCCCCCAACAGGCATCACCCCGCTAAATCCCCTAGAAGTCCCACTCCTAAACACATCCGTATTACTCGCATCAGGAGTATCAATCACCTGAGCTCACCATAGTCTAATAGAAAACAACCGAAACCAAATAATTCAAGCACTGCTTATTACAATTTTACTGGGTCTCTATTTTACCCTCCTACAAGCCTCAGAGTACTTCGAGTCTCCCTTCACCATTTCCGACGGCATCTACGGCTCAACATTTTTTGTAGCCACAGGCTTCCACGGACTTCACGTCATTATTGGCTCAACTTTCCTCACTATCTGCTTCATCCGCCAACTAATATTTCACTTTACATCCAAACATCACTTTGGCTTCGAAGCCGCCGCCTGATACTGGCATTTTGTAGATGTGGTTTGACTATTTCTGTATGTCTCCATCTATTGATGAGGGTCTT--ACTCTTTTAGTATAAA--TAGTACCGTTAACTTCCAATTAACTAGTTTTGACAACATTCAAAAAAGAG-TAATAAACT---TCGCCTTAATTTTAATAATCAACACCCTCCTAGCCTTACTACTAATAATTATTACATTTTGACTACCACAACTCAACGGCTACATAGAAAAATCCACCCCTTACGAGTGCGGCTTCGACCCTATATCCCCCGCCCGCGTCCCTTTCTCCATAAAATTCTTCTTAGTAGCTATTACCTTCTTATTATTTGATCTAGAAATTGCCCTCCTTTTACCCCTACCATGAGCCCTACAAACAACTAACCTGCCACTAATAGTTATGTCATCCCTCTTATTAATCATCATCCTAGCCCTAAGTCTGGCCTATGAGTGACTACAAAAAGGATTAGACTGAGCCGAATTGGTATATAGTTTAAACAAAACGAATGATTTCGACTCATTAAATTATGATAATCAT-----ATTTACCAAATGCCCCTCATTTACATAAATATTATACTAGCATTTACCATCTCACTTCTAGGAATACTAGTATATCGCTCACACCTCATATCCTCCCTACTATGCCTAGAAGGAATAATACTATCGCTGTTCATTATAGCTACTCTCATAACCCTCAACACCCACTCCCTCTTAGCCAATATTGTGCCTATTGCCATACTAGTCTTTGCCGCCTGCGAAGCAGCGGTGGGCCTAGCCCTACTAGTCTCAATCTCCAACACATATGGCCTAGACTACGTACATAACCTAAACCTACTCCAATGCTAAAACTAATCGTCCCAACAATTATATTACTACCACTGACATGACTTTCCAAAAAGCACATAATTTGAATCAACACAACCACCCACAGCCTAATTATTAGCATCATCCCCCTACTATTTTTTAACCAAATCAACAACAACCTATTTAGCTGTTCCCCAACC----TTTTCCTCCGACCCCCTAACAACCCCCCTCCTAATACTAACTACCTGACTCCTACCCCTCACAATCATGGCAAGCCAACGCCACTTATCCAGCGAACCACTATCACGAAAAAAACTCTACCTCTCTATACTAATCTCCCTACAAATCTCCTTAATTATAACATTCACAGCCACAGAACTAATCATATTTTATATCTTCTTCGAAACCACACTTATCCCCACCTTGGCTATCATCACCCGATGAGGCAACCAGCCAGAACGCCTGAACGCAGGCACATACTTCCTATTCTACACCCTAGTAGGCTCCCTTCCCCTACTCATCGCACTAATTTACACTCACAACACCCTAGGCTCACTAAACATTCTACTACTCACTCTCACTGCCCAAGAACTATCAAACTCCTGAGCCAACAACTTAATATGACTAGCTTACACAATAGCTTTTATAGTAAAGATACCTCTTTACGGACTCCACTTATGACTCCCTAAAGCCCATGTCGAAGCCCCCATCGCTGGGTCAATAGTACTTGCCGCAGTACTCTTAAAACTAGGCGGCTATGGTATAATACGCCTCACACTCATTCTCAACCCCCTGACAAAACACATAGCCTACCCCTTCCTTGTACTATCCCTATGAGGCATAATTATAACAAGCTCCATCTGCCTACGACAAACAGACCTAAAATCGCTCATTGCATACTCTTCAATCAGCCACATAGCCCTCGTAGTAACAGCCATTCTCATCCAAACCCCCTGAAGCTTCACCGGCGCAGTCATTCTCATAATCGCCCACGGACTCACATCCTCATTACTATTCTGCCTAGCAAACTCAAACTACGAACGCACTCACAGTCGCATCATAATCCTCTCTCAAGGACTTCAAACTCTACTCCCACTAATAGCTTTTTGATGACTTCTAGCAAGCCTCGCTAACCTCGCCTTACCCCCCACTATTAACCTACTGGGAGAACTCTCTGTGCTAGTAACCACGTTCTCCTGATCAAATATCACTCTCCTACTTACAGGACTCAACATACTAGTCACAGCCCTATACTCCCTCTACATATTTACCACAACACAATGGGGCTCACTCACCCACCACATTAACAACATAAAACCCTCATTCACACGAGAAAACACCCTCATGTTCATACACCTATCCCCCATTCTCCTCCTATCCCTCAACCCCGACATCATTACCGGGTTTTCCTCTTGTAAATATAGTTTAACCAAAACATCAGATTGTGAATCTGACAACAGAGGCTTACGACCCCTTATTTACCGAGAAAGCT-------CACAAGAACTGCTAA--CTCATGCCCCCATGTCTAACAACATGGCT-----TTCTCAACTTTTAAAGGATAACAGCT-ATCCATTGGTCTTAGGCCCCAAAAA-TTTTGGTGCAACTCCAAATAAAAG
s fuguMito  8292 3621 + 16447 TCATTAATAGTGTTCCTAATTACCATCAATATGCTAGGACTCCTTCCATACACATTCACCCCCACCACACAGCTTTCCGTAAATATAGCCCTAGCTGTACCCCTATGACTCGCAACAGTAATCATCGGAATACGAAACAACCCAACAGCAGCCCTAGGCCACCTTCTTCCAGAAGGCACCCCCAACGCTCTAATCCCTATCCTAATTATTATCGAAACTGTCAGCCTCTTCATTCGACCTTTAGCACTAGGAGTTCGACTAACCGCTAACCTCACAGCAGGCCACCTGTTGATTCAACTAATCGCTACAGCTGCTTTCGTACTCCTCCCCCTTATACCAACTGTCGCCATTCTGACATCAACCCTATTATTCCTCCTGACACTTCTAGAAGTCGCCGTCGAAATAATCCAAGCCTATGTTTTCGTACTTCTTCTAAGCCTCTATCTACAAGAAAACGTTTAATGGCCCATCAAGCACACCCATACCACATAGTAGACCCAAGCCCATGACCCCTAACAGGAGCAGTCGCTGCCCTTCTCCTTACATCCGGCCTAGCCATTTGATTCCACTTTAACTCAACTATCCTAATAACCCTAGGACTAGTCCTACTTTTACTCACAATACTTCAATGATGACGAGATATCGTACGAGAAGGCACATTCCAAGGCCACCACACCCCTCCTGTCCAAAAAGGCCTTCGATACGGAATAATTCTATTTATTACCTCCGAAGTATTCTTCTTCCTTGGCTTCTTCTGAGCATTCTACCACGCAAGCCTAGCCCCCACTCCTGAATTAGGAGGCTGCTGACCCCCTACAGGCATTATCCCCTTAAATCCCTTCGAAGTTCCCCTCCTAAACACAGCAGTCCTACTGGCATCAGGAGTTACCGTAACCTGAGCTCACCACAGCATTATAGAAGGTGAGCGAAAACAAGCAATCCAATCCCTCACCCTGACAATCCTTCTAGGTTTCTACTTTACATTCCTGCAAGCAATAGAGTACTATGAAGCCCCCTTCACAATCGCAGATGGTGTTTACGGCTCAACCTTCTTCGTCGCTACCGGCTTCCACGGCCTTCACGTCATCATCGGATCAACCTTCTTAGCCGTATGTCTGCTACGACAAATCCGATTCCACTTCACCTCCGAACACCACTTTGGCTTCGAAGCAGCCGCCTGATACTGACACTTTGTAGATGTTGTCTGATTATTCTTATACATCTCAATCTACTGATGAGGCTCATAAATCTTTCTAGTATAAAGTCAGTACCTGTGACTTCCAATCACCCAGTCTTGGTTAAACTCCAAGGAAAGATAATGAACTTACTAACAACAATATTAATTATTACCACAGCTTTATCCCTCATCTTAATGACCGTCTCATTTTGACTCCCCGCCCTTACACCAGACTACCAAAAATTATCACCATATGAATGTGGCTTCGACCCCCTAGGGTCAGCCCGACTCCCCTTCTCACTACGCTTCTTCTTAGTCGCAATTCTGTTCCTCCTTTTCGACTTAGAAAtcgcccttctcctccccctcccttgaGGAGATCAGCTCCCATCCCCCACCCTAACACTTATATGGACCTCCGCCCTTCTAATTCTCCTCACAATTGGCCTAGCCTACGAATGACTCCAAGGAGGCCTTGAATGAGCCGAATAGGTAATTAGTTTAATCAAAACATTTGATTTCGGCTCAAAAAACTATGGTTAAAGTCCATAATTAACCTGATGACCCTCATCCAACTCTCATTCACCTCAATCTTCTTCCTAGGACTATTCGGCCTTGCATTTTACCGAGTCCACCTTCTATCTGCACTCTTATGTCTTGAAAGCATAATATTAGCCCTATTCCTCGCACTTTCAACATGAAGCCTGCAAATATCCTCCACCAGTTTTTCAGCCGCGCCGTTACTCCTTCTAGCATTCTCAGCATGCGAAGCCGGTGTAGGACTAGCTTTAATAGTCGCCACAGCCCGTACCCACGGATCAGATCACCTACAAAACCTAAACCTCCTACAATGCTAAAAATCCTAATCCCAACCACTATACTTATCCTAGCAACATGATTGACACCCCCTAAATGATTGTGGCCCTCTTCACTCCTCAACAGCCTCCTAATTGCTCTCACTAGCCTACTA-TGGCTAAAAAACGCCTCTGAAACAGGGTGAACTTTCCTCAACCCCTACTTAGCCACTGACCCACTATCAACCCCCCTTTTAATCCTCTCATGCTGACTCCTTCCTCTAATAATCCTAGCCAGCCAAAACCACACATCTCATGAACCAATTAACCGTCAACGAATGTATATCACACTTCTTGCCTCCCTGCAATTCTTCCTGATCCTTGCCTTCTCCGCCACAGAAATGATCATGTTTTACGTAATATTTGAAGCCACTCTAATCCCCACCCTGATCCTCATTACTCGCTGAGGAAACCAAGCAGAACGTCTTAACGCAGGTACATACTTCCTTTTCTATACCCTAGCAGGCTCTCTACCCCTCCTCATCGCACTACTACTCTTACAAAACTCTAATGGGTCCCTATCCCTCCTTATGCTCCCCCACTTGGGCCAACTTGAACTAACATCATATGCAGATAAGATCTGGTGGGCAGGGTGTATCCTGGCATTCCTAGTTAAAATACCCCTTTACGGAGTTCACCTTTGACTACCCAAAGCTCACGTAGAAGCCCCCATTGCAGGATCTATAGTGCTAGCCGCTGTACTACTAAAACTAGGGGGCTACGGCATAATACGAATTTTAGTCACCCTAGACCCCTTAACCAAAGAACTCAGCTACCCATTCATTGTCTTAGCCCTCTGAGGAGTGATTATAACTGGTTCCATCTGCATACGTCAAACAGACCTAAAATCATTAATTGCCTACTCATCAGTCAGCCACATAGGACTGGTAGTTGGAGGTATTCTCATCCAAACCCCCTGAGGATTCACCGGCGCGCTAATCCTCATAATTGCCCACGGATTAACATCATCCGCCTTATTCTGTCTAGCTAATACTAGCTACGAGCGCACACACAGCCGAACTATACTACTTGCTCGAGGTATGCAAATAATCCTCCCTCTCATAGCAGCCTGATGATTCATCGCAAGCCTCGCCAATTTAGCATTACCACCCCTCCCCAACTTAATAGGAGAACTAATGATTATTACCTCCCTATTCAATTGATCCCCGTGAACAATTGGCCTTACTGGACTAGGTACACTTATTACTGCCGGCTACTCGCTCTATATATTCCTCATAACCCAACGAGGGCCCGCCCCCAGCCACCTCCTAGCTCTTGAACCCTCACACACCCGAGAGCACCTTCTTAtcgccctccacctcctcccactaATCCTAATTATTACAAAACCAGAACTAATCTGAGGGTGAACTGCCTGTAGACATAGTTTAATCAAAACATTAGATTGTGATTCTAAAAACAGAGGTTAAAACCCTCTTGTCCACCGAAAGAGGTTCGCAACAATGAAGACTGCTAATCTTCATCCCCCTCGGTTAAACTCCGGGGCTCATTCGACCCAGCTTTTGAAGGATAATAGCTAATCCGTTGGTCTTAGGAACCAAAAACTCTTGGTGCAACTCCAAGTAAAAG

a score=692
s humanMito 2914 2450 + 16571 AACGGAACAAGTTACCCTAGGGATAACAGCGCAATCCTATTCTAGAGTCCATATCAACAATAGGGTTTACGACCTCGATGTTGGATCAGGACATCCCGATGGTGCAGCCGCTATTAAAGGTTCGTTTGTTCAACGATTAAAGTCCTACGTGATCTGAGTTCAGACCGGAGTAATCCAGGTCGGTTTCTATCTA-CTTCAAATTCCTCCCTGTACGAAAGGACAAGAGAAATAAGGCCTACTT--CACAAAGCGCCTTCCCCCGTAAATGATATCATCTCAACTTAGTATTA---TACCCACACCCACCCAAGAACAGGGTTTgttaagatggcagagcccggtaatcgcataaaacttaaaactttacagtcagaggttcaattcctcttcttaac-------aacaTACCCATGGCCAA---------CCTCCTACTCCTCATTGTACCCATTCTAATCGCAATGGCATTCCTAATGCTTACCGAACGAAAAATTCTAGGCTATATACAACTACGCAAAGGCCCCAACGTTGTAGGCCCCTACGGGCTACTACAACCCTTCGCTGACGCCATAAAACTCTTCACCAAAGAGCCCCTAAAACCCGCCACATCTACCATCACCCTCTACATCACCGCCCCGACCTTAGCTCTCACCATCGCTCTTCTACTATGAACCCCCCTCCCCATACCCAACCCCCTGGTCAACCTCAACCTAGGCCTCCTATTTATTCTAGCCACCTCTAGCCTAGCCGTTTACTCAATCCTCTGATCAGGGTGAGCATCAAACTCAAACTACGCCCTGATCGGCGCACTGCGAGCAGTAGCCCAAACAATCTCATATGAAGTCACCCTAGCCATCATTCTACTATCAACATTACTAATAAGTGGCTCCTTTAACCTCTCCACCCTTATCACAACACAAGAACACCTCTGATTACTCCTGCCATCATGACCCTTGGCCATAATATGATTTATCTCCACACTAGCAGAGACCAACCGAACCCCCTTCGACCTTGCCGAAGGGGAGTCCGAACTAGTCTCAGGCTTCAACATCGAATACGCCGCAGGCCCCTTCGCCCTATTCTTCATAGCCGAATACACAAACATTATTATAATAAACACCCTCACCACTACAATCTTCCTAGGAACAACATATGACGCACTCTCCCCTGAACTCTACACAACATATTTTGTCACCAAGACCCTACTTCTAACCTCCCTGTTCTTATGAATTCGAACAGCATACCCCCGATTCCGCTACGACCAACTCATACACCTCCTATGAAAAAACTTCCTACCACTCACCCTAGCATTACTTATATGATATGTCTCCATACCCATTACAATCTCCAGCATTCCCCCTCAAACCTAA---GAAATATGTCTGATA-AAAGAGTTACTTTGATAGAGTAAATAATAGGAGCTTAAACCCCCTTATTTc--taggactatgagaatcgaacccatccctgagaatccaaaattctccgtgccacctatcacaccccatcctaAAGTAAGGTCAGCTAAATAAGCTATCGGGCCCATACCCCGAAAATGTTGGTT-ATACCCTTCCCGTACTAATTAATCCCCTGGCCCAACCCGTCATCTACTCTACCATCTTTGCAGGCACACTCATCACAGCGCTAAGCTCGCACTGATTTTTTACCTGAGTAGGCCTAGAAATAAACATGCTAGCTTTTATTCCAGTTCTAACCAAAAAAATAAACCCTCGTTCCACAGAAGCTGCCATCAAGTATTTCCTCACGCAAGCAACCGCATCCATAATCCTTCTAATAGCTATCCTCTTCAACAATATACTCTCCGGACAATGAACCATAACCAATACTACCAATCAATACTCATCATTAATAATCATAATGGCTATAGCAATAAAACTAGGAATAGCCCCCTTTCACTTCTGAGTCCCAGAGGTTACCCAAGGCACCCCTCTGACATCCGGCCTGCTTCTTCTCACATGACAAAAACTAGCCCCCATCTCAATCATATACCAAATCTCTCCCTCACTAAACGTAAGCCTTCTCCTCACTCTCTCAATCTTATCCATCATAGCAGGCAGTTGAGGTGGATTAAACCAAACCCAGCTACGCAAAATCTTAGCATACTCCTCAATTACCCACATAGGATGAATAATAGCAGTTCTACCGTACAACCCTAACATAACCATTCTTAATTTAACTATTTATATTATCCTAACTACTACCGCATTCCTACTACTCAACTTAAACTCCAGCACCACGACCCTACTACTATCTCGCACCTGAAACAAGCTAACATGACTAACACCCTTAATTCCATCCACCCTCCTCTCCCTAGGAGGCCTGCCCCCGCTAACCGGCTTTTTGCCCAAATGGGCCATTATCGAAGAATTCACAAAAAACAATAGCCTCATCATCCCCACCATCATAGCCACCATCACCCTCCTTAACCTCTACTTCTACCTACGCCTAATCTAC
s fuguMito  2433 2471 + 16447 AACGAACCGAGTTACCCTAGGGATAACAGCGCAATCCTCTTTTAGAGTCCATATCGACAAGAGGGTTTACGACCTCGATGTTGGATCAGGACATCCTAATGGTGCAGCCGCTATTAAAGGTTCGTTTGTTCAACGATTAAAGTCCTACGTGATCTGAGTTCAGACCGGAGTAATCCAGGTCAGTTTCTATCTATGAAGTACCTTTTTCCAGTACGAAAGGACCGAAAAAGAGGGGCCAATGTACAAACAAGCCCCACTCTCACTTGCTGAATCCAGCTCAAGCAAATAAGAGAGTACAAAACtaagtcaaagaacatgacatGTTAGTGTGGCAGAGCCCGGT-ATTGCAAAAGCCTTAAACCCTT-CGAACAGAGGTTCAACTCCTCTCCCTAACTATGACTACAATACTAATTACCCACTTAATTCACCCCCTAACCATTATTGTACCCGTTCTACTAGCCGTAGCTTTCTTAACATTAATTGAACGAAAAGTTTTAGGTTACATGCAGTTACGAAAGGGCCCCAACATCGTAGGACCTTACGGACTCCTCCAACCCATCGCCGATGGCGTTAAACTTTTCATCAAAGAACCAGTCCGACCATCTACCTCCGCTCCCATCCTATTCATTATTGCCCCTACACTAGCCCTTACTCTCGCCATAATAATATGAACACCAATGCCCCTCCCCTACCCCATCCTTGACTTAAATCTGGCCATTCTATTTGTCCTAGCTATCTCTAGCTTGGCAGTCTACTCTATTCTGGGCTCCGGATGGGCCTCCAACTCAAAATATGCCCTTATAGGATCCCTACGAGCAGTTGCACAAATAATCTCATACGAAGTAAGTCTAGGGCTAATCCTTTTATCattgattatttttacaggcAACTTTACCCTACAAACATTTAACGTCACCCAGGAAAGCATTTGACTAATCATCCCAACATGACCCCTTGCAGCAATATGATACATCTCCACGCTAGCCGAAACAAACCGAGCCCCCTTTGACCTAACAGAGGGGGAGTCCGAACTGGTATCTGGGTTCAATGTTGAATATGCAGGAGGTCCCTTTGCCCTATTTTTTCTGGCAGAATATGCCAACATCCTCTTAATAAACACGCTCTCCACAATCCTGTTCCTAGGAGCCTTACATATGCCCGCTCTTCCAGAACTAACCTCTATCAATTTAATatcaaaaacagccattttatcCCTCATCTTCCTATGAGCCCGAGCCTCCTACCCACGATTCCGATATGACCAGCTAATACACCTCACATGAAAAAACTTCCTACCACTTACATTAGCATTCATTATCTGACATCTTGCACTCCCAACTACAATAGCAGGCCTTCCCCCTCAAATATAAAAGGAACTGTGCCTGAAACAAAGGACCACTTTGATAGAGTGAATCATGAGGGTTAAATTCCCTCCAGCTCCTTAGAAAGAAGGGACTTGAACCCAACCCGGAGAGATCAAAACTCTCAGTGCTTCCACT---ACACCACTTTCTAGTAAAGTCAGCTAAATAAGCTTTTAGGCCCATACCCTAAAAATGGAGGTTAAAATCCCCCCTTTACAAATGAACCCTTATATTACTGCCTCCCTTTTATTTGGCCTGCTGTTAGGTACAACTATTACAACTACCAGCACACACTGACTAATTGCATGAATGGGCCTAGAAATTAACACCCTAGCTATTATCCCCCTAATAGCCCAACAACACCACCCACGAGCAATTGAAGCCACTACAAAATACTTCTTGACTCAAGCTGCCGCAGCAGCAACCCTCCTCCTCGCAGCTACAACCAACGCCTGAATAACAGGCCAATGAGAGCTACAGCAAGCTACCCACCCAGTCCCAACAACCATAATTACCATTGCATTAGCCTTAAAAATTGGACTAGCCCCACTCCACACCTGACTCCCAGAAGTAATACAAGGACTAGACCTTACAACTGGACTTATCCTGGCCACATGACAAAAAATCGCACCATTCTCCCTTCTATTACAAAT---TCAACCTAATAACCAAACACTCTTAATCCTCCTCGCCATCCTCTCCATACTTGTCGGCGGATGAGGGGGCCTAAATCAAACCCAAGTACGTAAAATTCTAGCCTACTCCTCCATCGCCCACCTAGGCTGAATAGTCATTATTCTTCAATTCTCACCAACCCTAGCTGTAATAACCCTAGCACTTTATATCATCAtaacctcctccaccttccttgCTTTCATGAtaaacaaaaccacaacaatTGGAACCTTAACAATCTCGTGAGCCAAAACCCCGATCATTTCATCCCTAATACCCCTAATCCTTCTGTCATTAGGAGGTTTACCCCCACTAACTGGCTTCATGCCTAAATGACTTATCCTTCAAGAACTTACAAAACAAGACCTAGGCATAACAGCCACATTAGCAGCCCTTAGCGCCCTACTAAGTCTTTATTTCTATCTACGCCTATCCTAC

a score=524
s humanMito 12514 1524 + 16571 GAAGTTATTATCTCGAACTGACACTGAGCCACAACCCAAACAACCCAGCTCTCCCTAAGCTTCAAACTAGACTACTTCTCCATAATATTCATCCCTGTAGCATTGTTCGTTACATGGTCCATCATAGAATTCTCACTGTGATATATAAACTCAGACCCAAACATTAATCAGTTCTTCAAATATCTACTCATTTTCCTAATTACCATACTAATCTTAGTTACCGCTAACAACCTATTCCAACTGTTCATCGGCTGAGAGGGCGTAGGAATTATATCCTTCTTGCTCATCAGTTGATGATACGCCCGAGCAGATGCCAACACAGCAGCCATTCAAGCAGTCCTATACAACCGTATCGGCGATATCGGTTTCATCCTCGCCTTAGCATGATTTATCCTACACTCCAACTCATGAGACCCACAACAAATAGCCCTTCTAAACGCTAATCCAAGCCTCACCC---CACTACTAGGCCTCCTCCTAGCAGCAGCAGGCAAATCAGCCCAATTAGGTCTCCACCCCTGACTCCCCTCAGCCATAGAAGGCCCCACCCCAGTCTCAGCCCTACTCCACTCAAGCACTATAGTTGTAGCAGGAATCTTCTTACTCATCCGCTTCCACCCCCTAGCAGAAAATAGCCCACTAATCCAAACTCTAACACTATGCTTAGGCGCTATCACCACTCTGTTCGCAGCAGTCTGCGCCCTTACACAAAATGACATCAAAAAAATCGTAGCCTTCTCCACTTCAAGTCAACTAGGACTCATAATAGTTACAATCGGCATCAACCAACCACACCTAGCATTCCTGCACATCTGTACCCACGCCTTCTTCAAAGCCATACTATTTATGTGCTCCGGGTCCATCATCCACAACCTTAACAATGAACAAGATATTCGAAAAATAGGAGGACTACTCAAAACCATACCTCTCACTTCAACCTCCCTCACCATTGGCAGCCTAGCATTAGCAGGAATACCTTTCCTCACAGGTTTCTACTCCAAAGACCACATCATCGAAACCGCAAACATATCATACACAAACGCCTGAGCCCTATCTATTACTCTCATCGCTACCTCCCTGACAAGCGCCTATAGCACTCGAATAATTCTTCTCACCCTAACAGGTCAACCTCGCTTCCCCACCCTTACTAACATTAACGAAAATAACCCCACCCTACTAAACCCCATTAAACGCCTGGCAGCCGGAAGCCTATTCGCAGGATTTCTCATTACTAACAACATTTCCCCCGCATCCCCCTTCCAAACAACAATCCCCCTCTACCTAAAACTCACAGCCCTCGCTGTCACTTTCCTAGGACTTCTAACAGCCCTAGACCTCAACTACCTAA---CCAACAAACTTAAAATAAAATCCCCACTATGCACATTTTATTTCTCCAACATACTCGGATTCTACCCTAGCATCACACACCGCACAATCCCCTATCTAGGCCTTCTTACGAGCCAAAACCTGCCCCTACTCCTCCTAGACCTAACCTGACTAGAAAAGCTATTACCTAAAACAATTTCA
s fuguMito  12107 1530 + 16447 GAATCTATCATCACTAACTTAAACTGAATAAACACCCTCACCTTTGACATCAACATCAGCCTTAAATTCGACTCCTACTCAATTATCTTTACCCCAGTAGCACTATACGTAACCTGATCCATTTTAGAATTTGCATCCTGATACATACACTCAGACCCATTCATAAACCGATTCTTTAAATACCTTCTGGTCTTCCTAATTGCAATAATTATTCTTGTTACCGCCAATAACATATTTCAACTCTTCATCGGCTGAGAGGGGGTTGGTATCATATCATTCCTTCTTATCGGCTGATGATACGCACGAGCAGACGCTAATACAGCCGCCCTACAAGCAGTCATCTATAATCGAGTCGGAGACATTGGATTAATTATCGCTATAGCTTGAATAGCCACCCACCTAAACTCCTGAGAACTACAACAAATTTTCTTTTCCACTAAAAACATAGACATAACCCTCCCATTAGTTGCCCTGATCTTAGCCGCAACAGGCAAATCAGCCCAATTCGGCCTTCATCCGTGACTTCCTTCTGCAATAGAAGGTCCTACACCGGTCTCTGCCCTACTCCACTCCAGCACTATAGTTGTTGCAGGAATCTTCTTAATAATCCGCATCTCCCCCCTCTTAGAAACCAACCCAACAGCCCTCACACTCTGCCTATGCCTAGGAGCCCTAACCACCCTATTTACCGCCACCTGCGCCCTAACCCAGAACGATATCaaaaaaaTTGTAGCTTTTTCAACTTCCAGTCAACTAGGCCTAATGATAGTCACCATTGGCCTAAATCAGCCCCAACTTGCCTTCCTGCACATCTGCACCCACGCTTTTTTCAAAGCCATATTATTCTTATGCTCTGGGTCTATTATTCACAGCTTAAATGATGAACAAGACATCCGCAAAATGGGAGGGATACACCACTTGACCCCTGTTACCTCTTCATGCCTAACAATTGGCAGCTTAGCCCTGACCGGAACCCCCTTCCTAGCCGGCTTCTTTTCCAAAGATGCCATCATCGAATCTTTAACCACCTCCCAATTAAACGCCTGAGCCCTATGCCTCACCCTCCTAGCAACTTCTTTCACAGCTATCTACAGCCTACGAGTCGTATTCTACGTATCCATAGGCCACCCTCGCTTTAATTCCCTTTCACCAATCAATGAAAATAACCCATCTGTAATTAACCCTATCAAACGACTGGCATGAGGCAGCATTATTGCTGGCCTATTAATCACCACAAACCTTCTCCCAACAAAAACACCTGTAATATCAATACCTATAGTTGTTAAACTTACTGCTCTTATCGTCACAATCTTGGGACTCCTAATTGCCCTAGAATTAGCTTCCTTAACCTCCAAACAACTTAAACCTACACCACACCTGTCCCCCCACCACTTCTCAAACATACTTGGCTTCTTCCCAACAATTGTACACCGTGCCTCTCCTAAAATTAATCTCATTTTAGGACAAACAATTGCTACCCAAATTATCGACCTAACCTGACTAGAAAAAGTTGGACCCAAAACAATTTCA

a score=518
s humanMito 14432 1448 + 16571 GCCTCAGGATACTCCTCAATAGCCATCGCTGTAGTATATCCAAAGACAACCATCATTCCCCCTAAATAAATTAAAAAAACTATTAAACCCATATAACCTCCCCCAAAATTCAGAATAATAACACACCCGACCACACCGCTAACAATCAGTACTAAACCCCCATAAATAGGAGAAGGCTTAGAAGAAAACCCCACAAACCCCATTACTAAACCCACACTCAACAGAAACAAAGCATACATCATTATTCTCGCACGGACTACAACCACGACCAATGATATGAAAAACCATCGTTGTATTTCAACTACAAGAACACCAATGACCCCAATACGCAAAATTAACCCCCTAATAAAATTAATTAACCACTCATTCATCGACCTCCCCACCCCATCCAACATCTCCGCATGATGAAACTTCGGCTCACTCCTTGGCGCCTGCCTGATCCTCCAAATCACCACAGGACTATTCCTAGCCATACACTACTCACCAGACGCCTCAACCGCCTTTTCATCAATCGCCCACATCACTCGAGACGTAAATTATGGCTGAATCATCCGCTACCTTCACGCCAATGGCGCCTCAATATTCTTTATCTGCCTCTTCCTACACATCGGGCGAGGCCTATATTACGGATCATTTCTCTACTCAGAAACCTGAAACATCGGCATTATCCTCCTGCTTGCAACTATAGCAACAGCCTTCATAGGCTATGTCCTCCCGTGAGGCCAAATATCATTCTGAGGGGCCACAGTAATTACAAACTTACTATCCGCCATCCCATACATTGGGACAGACCTAGTTCAATGAATCTGAGGAGGCTACTCAGTAGACAGTCCCACCCTCACACGATTCTTTACCTTTCACTTCATCTTACCCTTCATTATTGCAGCCCTAGCAGCACTCCACCTCCTATTCTTGCACGAAACGGGATCAAACAACCCCCTAGGAATCACCTCCCATTCCGATAAAATCACCTTCCACCCTTACTACACAATCAAAGACGCCCTCGGCTTACTTCTCTTCCTTCTCTCCTTAATGACATTAACACTATTCTCACCAGACCTCCTAGGCGACCCAGACAATTATACCCTAGCCAACCCCTTAAACACCCCTCCCCACATCAAGCCCGAATGATATTTCCTATTCGCCTACACAATTCTCCGATCCGTCCCTAACAAACTAGGAGGCGTCCTTGCCCTATTACTATCCATCCTCATCCTAGCAATAATCCCCATCCTCCATATATCCAAACAACAAAGCATAATATTTCGCCCACTAAGCCAATCACTTTATTGACTCCTAGCCGCAGACCTCCTCATTCTAACCTGAATCGGAGGACAACCAGTAAGCTACCCTTTTACCATCATTGGACAAGTAGCATCCGTACTATACTTCACAACAATCCTAATCCTAATACCAACTATCTCCCTAATTGAAAACAAAATACTCAA
s fuguMito  14029 1448 + 16447 GCCTTAGGATCCTTATCTGCAGACAGCGCTGacgaataaataaacacaaccaGTATACCCCCCATATAAATCATTAACAACACCAAAGACAAGAAAGTTCCCCCGTGCAAAACTGAAGCCCCACAGCAAAGAAGTGCAACCAGCACCAAATTGAAAACTCCATAAAAAGGAGCAGGATTTGTAGACAACACAATTATTACAACCAACATCcctaataaaagaaaaacaagcgcATAAAACATAGTTTCTGCCAGGATTTTAACCAGGACCTATGGCGTGAAAAACCATCGTTGTTACTCAACTACAAAAACACTAATGGCCAGCCTACGCAAAACCCACCCCCTACTAAAAATCGTAAACGACATAGTAATTGACCTTCCTACCCCCTCAAACATTTCCGCCTGATGAAACTTTGGCTCTCTACTCGGATTATGCCTTATTACACAAATCATCACAGGACTGTTCCTTGCAATACACTACACATCCGACATCTCTACCGCCTTTTCATCCGTAGCCCACATTTGCCGAGACGTAAACTACGGCTGACTAATTCGCAATCTACACGCAAACGGTGcctcattcttttttatttgcttaTACTCCCACATCGGCCGAGGTCTTTACTATGGCTCTTACCTAAGTAAAGAAACCTGAAACGTAGGGGTAGTCCTCTTACTTTTAGTAATGGCCACCGCTTTCGTAGGCTACGTTCTTCCATGAGGACAAATATCCTTCTGAGGCGCCACTGTAATTACAAACCTGCTCTCTGCTGTCCCCTACGTAGGAAACACGCTCGTTCAATGAGTATGAGGAGGCTTTTCAGTAGACAGCGCCACTCTAACACGATTCTTtgccttccacttcctcctcccatTTATCGTTGCAGCCGCTGCCATCGtacatcttatttttcttcacgAAACAGGCTCCAACAATCCCCTAGGACTCAATTCAAACGCAGACAAAATCCCATTCCACCCATACTTCTCTTACAAAGACCTCCTGGGCTTCACAATCATACTCTCAGCCCTCGCAACACTCGCCCTATTCTCTCCAAACTACCTCGGAGACCCTGACAACTTCACACCAGCCAATCCTCTAGTTACCCCCGCCCACATTAAACCAGAATGGTATTTCCTATTTGCATACGCAATTCTACGATCTATCCCCAATAAGCTAGGAGGTGTTCTGGCCCTTCTTGCCTCAATCTTAATTCTTATAGTAGTTCCTTTCTTACACACCTCTAAACAACGAAGCCTAACATTCCGCCCACTATCACAATTCCTATTCTGAACCCTAATTGCCGACGTCGTCATCCTAACCTGAATTGGAGGCATGCCCGTCGAACATCCTTACATTATTATCGGACAAATTGCCTCAGTACTTTACTTCTCTCTCTTCCTAATCTTGATGCCAATAGCCGGTTGACTAGAAAATAAAATACTAAA

a score=267
s humanMito 598 1041 + 16571 CAAAGCAATACACTGAAAATGTTTAGACGGGCTCACATCAC-CCCATAAACAAATAGGTTTGGTCCTAGCCTTTCTATTAGCTCTTAGTAAGATTACACATGCAAGCATCCCCGTTCCAGTGAGTTCACCCTCTAAATCACCACGATCAAAAGGGACAAGC-ATCAAGCACGCAGCAATGCAGCTCAAAACGCTTAGCCTAGCCACACCCCCACGGGAAA-CAGCAGTGATTAACCTTTAGCAATAAACGAAAGTTTAACTAAGCTATACTAACCCCAGGGTTGGTCAATTTCGTGCCAGCCACCGCGGTCACACGATTAACCCAAGTCAATAGAAGCCGGCGTAAAGAGTGTTTTAGATCACCCCCTCCCCAATAAAGCTAAAACTCACCTGAGTTGTAAAAAACTCCAGTTGACACAAAATAGACTA-CGAAAGTGGCTTTAACATATCTGAACACACAATAGCTAAGACCCAAACTGGGATTAGATACCCCACTATGCTTAGCCCTAAACCTCAACAGTTAAATCAACAAAACTGCTCGCCAGAACACTACGAGCCACAGCTTAAAACTCAAAGGACCTGGCGGTGCTTCATATCCCTCTAGAGGAGCCTGTTCTGTAATCGATAAACCCCGATCAACCTCACCACCTCTTGCT----CAGCCTATATACCGCCATCTTCAGCAAACCCTGATGAAGGCTACAAAGTAAGCGCAAGT-ACCCACGTAAAGACGTTAGGTCAAGGTGTAGCCCATGAGGTGGCAAGAAATGGGCTACATTTTCTACCCCAGAAAACTACGATAGCCCTTATGAAACTTAAGGGTCGAAGGTGGATTTAGCAGTAAACTGAGAGTAGAGTGCTTAGTTGAACAGGGCCCTGAAGCGCGTACACACCGCCCGTCACCCTCCTCAAGTATACTTCAAAGGACATTTAACTAAAACCCCTACGCATTTATATAGAGGAGACAAGTCGTAACATGGTAAGTGTACTGGAAAGTGCACTTGGACGAACCAGAGTGTAGCTTAACA---CAAAGCACCCAACTTACAC
s fuguMito   16 1038 + 16447 CAAAGCAGAGTACTGAAGATGCTAAGATGGGCCCTGAAAAGTCCCGCAGGCACAAAAGCTTGGTCCTGACTTTACTAACAACTCTGATCAAACTTACACATGCAAGTATCCGCATCCCAGTGAAaatgccccccgccccccgtcCGGAAATAGGGAGTTGGTATCAGGCACACAAATTTGTAGCCCATGACACCTAGCTTTGCCACGCCCCCAAGGGAATTCAGCAGTGATAAACATTAAGCCATAAGTGAAAACTTGACTTAGTTATGAT--CTAAAGAGTCGGTAAAACTCGTGCCAGCCACCGCGGTTATACGAGAGACCCAAGTTGTTAGCCAACGGCGTAAAGGGTGGTTAgaactaaaaacaacaaactgagACCGAACACCTTCAAGGCTGTTATACGCTTCCGAAGCAACGAAGAACAATAACGAAAGTAGCCTCACTAACTC-GAACCCACGAAAGCTAGGACACAAACTGGGATTAGATACCCCACTATGCCTACCCCTAAAC---ACGATATGAAACTACGTACATATCCGCCTGGTTACTACGAGCATTAGCTTAAAACCCAAAGGACTTGGCGGTGCTTTAAAACCATCTAGAGGAGCCTGTTTTAAAACCGATACTCCCCGTTCAACCTCACCCCTCCTTGTTTTAACCGCCTATATACCACCGTCGTCAGCCTACCCTG-TGAAGGGCAAATAGTAGACAAAATTGGCACAGCCAAAAACGTCAGGTCGAGGTGTAGCGAATGGAGGGGGACAAAATGGGCTACATTCTCT-GCCTAGAGAAC-ACGAAAGATGTGCTGAAA-TGCACACCCGAAGGAGGATTTAGCAGTAAGCAAGAAATAGAGTGTCATGCTGAAACCGGCTATGAAGCGCGCACACACCGCCCGTCACTCTCCCCA---AActcttaatttaaaaataactaATAAGCC--AccaaaagaaaaggggaggcAAGTCGTAACATGGTAAGTGTACCGGAAGGTGCACTTGGAAAAACCGGAGCATAGCTTAACAGCTTAAAGCACCTCCCTTACAC

a score=161
s humanMito 2422 423 + 16571 GTCAACCCAACACAGGCATGCTCATAAGGAAAGGTTAAAAAAAGTAAAAGGAACTCGGCAAACCTTA--CCCCGCCTGTTTACCAAAAACATCACCTCTAGCATCACCAGTATTAGAGGCACCGCCTGCCCAGTGAC-ACATGTTTAACGGCCGCGGTACCCTAACCGTGCAaaggtagcataatcacttgttccttaaatagggacctgtatgaatggctccacgagggttcagctgtctcttacttttaaccagtgaaattgacctgcccgtgaagaggcgggcatgacacagcaagacgagaagaccctatggagctttaatttaTTAATGCAAACAGTACCTAA---CAAACCCACAGGTCCTAAACTACCAAACCTGCATTAAAAATTTCGGTTGGGGCGACCTCGGAGCAGAACCCAACCTCC
s fuguMito  1916 428 + 16447 GTTACCCCTACACTGGTGTGCCAAATAGGAAagactaaaagaaaaagaaggaactCGGCAAACTCAAAGCCTCGCCTGTTTACCAAAAACATCGCCTCTTGCTTCAAT-GAATAAGAGGTCACGCCTGCCCTGTGACTATATGTTTAACGGCCGCGGTATTTTGACCGTGCAAAGGTAGCGCAATCACTTGTCCTTTAAATGTGGACCTGTATGAATGGCATAACGAGGGCTTAGCTGTCTCCTTTCTCAAGTCAATGAACTTGATCTCCCCGTGCAGAAGCGGGGATAAAACCATAAGACGAGAAGACCCTATGGAGCTTTAGACAAAAAACAGCCCCTGTCAATAAACCCTAAATAAAGGGAATAAACCTAGTGAACCTGTTTTAATGTCTTTGGTTGGGGCGACCGCGGGGTAACAAAAAACCCCC

a score=85
s humanMito 1742 289 + 16571 AGTATAGGCGATAGAAATTGAAACCTGGCGCAATAGATATAGTACCGCAAGGGAAAGATGAAAAATTA------TAACC-----AAGCATAATATAGCAAGGACTAACCCCTATACCTTCTGCATAATGAATTAACTAGAAATAACTTTGCAAGGAGAGCCAAAGCTAAGACCCCCGAAACCAGACGAGCTACCTAAGAACAGC--TAAAAGAGCACACCCGTCTATGTAGCAAAATAGTGGGAAGATTTATAGGTAGAGGCGACAAACCTACCGAGCCTGGTGATAGCTGGTTGTCCAAGA
s fuguMito  1182 300 + 16447 AGTATAGGAGATAGAAAAGGAA-CTAGGAGCTATAGATAAAGTACCGCAAGGGAACGctgaaagagaaatgaaataacccagtaaagtaaaaaaaagcagagattaCACCTCGTACCTTTTGCATCATGATTTAGCTAGTA-TAATTAGGCAAAGAGCACTTTAGTCTAACACCCCGAAACTGAATGAGCTACTCCAAGACAGCCTTTATAGGGCACATCCGTCTCTGTGGCAAAAGAGTGGAAAGAGCTTTGAGTAGAGGTGATAAACCTACCGAGTTCAGTTATAGCTGGTTGCCCGAGA

# CPU time: 0.06 seconds
