# Supplementary material for: Parameters for accurate genome alignment
Source: BMC Bioinformatics. 2010 Feb 9;11:80. doi: 10.1186/1471-2105-11-80 (PMC2829014; doi:10.1186/1471-2105-11-80)
Supplement: Additional file 3 — LAST version 94. Source code and documentation. [file 1471-2105-11-80-S3.ZIP › last-94/examples/fuguMito.fa]

>fuguMito
GCTAGCGTAGCTTAACCAAAGCAGAGTACTGAAGATGCTAAGATGGGCCC
TGAAAAGTCCCGCAGGCACAAAAGCTTGGTCCTGACTTTACTAACAACTC
TGATCAAACTTACACATGCAAGTATCCGCATCCCAGTGAAaatgcccccc
gccccccgtcCGGAAATAGGGAGTTGGTATCAGGCACACAAATTTGTAGC
CCATGACACCTAGCTTTGCCACGCCCCCAAGGGAATTCAGCAGTGATAAA
CATTAAGCCATAAGTGAAAACTTGACTTAGTTATGATCTAAAGAGTCGGT
AAAACTCGTGCCAGCCACCGCGGTTATACGAGAGACCCAAGTTGTTAGCC
AACGGCGTAAAGGGTGGTTAgaactaaaaacaacaaactgagACCGAACA
CCTTCAAGGCTGTTATACGCTTCCGAAGCAACGAAGAACAATAACGAAAG
TAGCCTCACTAACTCGAACCCACGAAAGCTAGGACACAAACTGGGATTAG
ATACCCCACTATGCCTACCCCTAAACACGATATGAAACTACGTACATATC
CGCCTGGTTACTACGAGCATTAGCTTAAAACCCAAAGGACTTGGCGGTGC
TTTAAAACCATCTAGAGGAGCCTGTTTTAAAACCGATACTCCCCGTTCAA
CCTCACCCCTCCTTGTTTTAACCGCCTATATACCACCGTCGTCAGCCTAC
CCTGTGAAGGGCAAATAGTAGACAAAATTGGCACAGCCAAAAACGTCAGG
TCGAGGTGTAGCGAATGGAGGGGGACAAAATGGGCTACATTCTCTGCCTA
GAGAACACGAAAGATGTGCTGAAATGCACACCCGAAGGAGGATTTAGCAG
TAAGCAAGAAATAGAGTGTCATGCTGAAACCGGCTATGAAGCGCGCACAC
ACCGCCCGTCACTCTCCCCAAActcttaatttaaaaataactaATAAGCC
AccaaaagaaaaggggaggcAAGTCGTAACATGGTAAGTGTACCGGAAGG
TGCACTTGGAAAAACCGGAGCATAGCTTAACAGCTTAAAGCACCTCCCTT
ACACCGAGTTGACGCCCGTGCAAATCGAGCTGCCCCGACACCTAACAGCt
agcccccaccccacccacaaCAAACCACTATAAATACCCCCTAAGATACT
TaactaaacaaaacaaatcatttttccACCCTAGTATAGGAGATAGAAAA
GGAACTAGGAGCTATAGATAAAGTACCGCAAGGGAACGctgaaagagaaa
tgaaataacccagtaaagtaaaaaaaagcagagattaCACCTCGTACCTT
TTGCATCATGATTTAGCTAGTATAATTAGGCAAAGAGCACTTTAGTCTAA
CACCCCGAAACTGAATGAGCTACTCCAAGACAGCCTTTATAGGGCACATC
CGTCTCTGTGGCAAAAGAGTGGAAAGAGCTTTGAGTAGAGGTGATAAACC
TACCGAGTTCAGTTATAGCTGGTTGCCCGAGAACTGAGTATAAGCTCAGC
CTTTTGGCTTCTTAACTCCATAACTATTTATATTAACCCGACTTTAAGAA
ACCAAAAGAGTTAATCAAAGGGGGTACAGCCCCTTTGATACAAGAAACAA
CTTTTAACAGGAGGATAAGGATCATAAAAAATCAAGGCACCGCGCTTAAG
TAGGCTTAGAAGCAGCCACCACAAGAAAGCGTTAAAGCTCTAGCACATCC
CTGCCACAAATACCAATAAAACACTCCTAACCCCTTCCCCTACCGGGCTT
TTCTATGCTTCCATAGAAGAAATTATGCTAAAATGAGTAATAAGGGGCCG
ACCCCCTCCAAGCACAAGTGTACATCAGAACGAACCCCCACCGAAATTCA
ACGGACCCAACCAAAGAgggaaataaatattaaactcacaacaagaaaaa
catttaacacttttCCGTTACCCCTACACTGGTGTGCCAAATAGGAAaga
ctaaaagaaaaagaaggaactCGGCAAACTCAAAGCCTCGCCTGTTTACC
AAAAACATCGCCTCTTGCTTCAATGAATAAGAGGTCACGCCTGCCCTGTG
ACTATATGTTTAACGGCCGCGGTATTTTGACCGTGCAAAGGTAGCGCAAT
CACTTGTCCTTTAAATGTGGACCTGTATGAATGGCATAACGAGGGCTTAG
CTGTCTCCTTTCTCAAGTCAATGAACTTGATCTCCCCGTGCAGAAGCGGG
GATAAAACCATAAGACGAGAAGACCCTATGGAGCTTTAGACAAAAAACAG
CCCCTGTCAATAAACCCTAAATAAAGGGAATAAACCTAGTGAACCTGTTT
TAATGTCTTTGGTTGGGGCGACCGCGGGGTAACAAAAAACCCCCATGTGG
AATGAAAACACCCTTTTTAAACCCAAGAGTCACCACTCTAGGATACAGAA
CATCTGACCAATAATGATCGCCTAAAGCCGATTAACGAACCGAGTTACCC
TAGGGATAACAGCGCAATCCTCTTTTAGAGTCCATATCGACAAGAGGGTT
TACGACCTCGATGTTGGATCAGGACATCCTAATGGTGCAGCCGCTATTAA
AGGTTCGTTTGTTCAACGATTAAAGTCCTACGTGATCTGAGTTCAGACCG
GAGTAATCCAGGTCAGTTTCTATCTATGAAGTACCTTTTTCCAGTACGAA
AGGACCGAAAAAGAGGGGCCAATGTACAAACAAGCCCCACTCTCACTTGC
TGAATCCAGCTCAAGCAAATAAGAGAGTACAAAACtaagtcaaagaacat
gacatGTTAGTGTGGCAGAGCCCGGTATTGCAAAAGCCTTAAACCCTTCG
AACAGAGGTTCAACTCCTCTCCCTAACTATGACTACAATACTAATTACCC
ACTTAATTCACCCCCTAACCATTATTGTACCCGTTCTACTAGCCGTAGCT
TTCTTAACATTAATTGAACGAAAAGTTTTAGGTTACATGCAGTTACGAAA
GGGCCCCAACATCGTAGGACCTTACGGACTCCTCCAACCCATCGCCGATG
GCGTTAAACTTTTCATCAAAGAACCAGTCCGACCATCTACCTCCGCTCCC
ATCCTATTCATTATTGCCCCTACACTAGCCCTTACTCTCGCCATAATAAT
ATGAACACCAATGCCCCTCCCCTACCCCATCCTTGACTTAAATCTGGCCA
TTCTATTTGTCCTAGCTATCTCTAGCTTGGCAGTCTACTCTATTCTGGGC
TCCGGATGGGCCTCCAACTCAAAATATGCCCTTATAGGATCCCTACGAGC
AGTTGCACAAATAATCTCATACGAAGTAAGTCTAGGGCTAATCCTTTTAT
CattgattatttttacaggcAACTTTACCCTACAAACATTTAACGTCACC
CAGGAAAGCATTTGACTAATCATCCCAACATGACCCCTTGCAGCAATATG
ATACATCTCCACGCTAGCCGAAACAAACCGAGCCCCCTTTGACCTAACAG
AGGGGGAGTCCGAACTGGTATCTGGGTTCAATGTTGAATATGCAGGAGGT
CCCTTTGCCCTATTTTTTCTGGCAGAATATGCCAACATCCTCTTAATAAA
CACGCTCTCCACAATCCTGTTCCTAGGAGCCTTACATATGCCCGCTCTTC
CAGAACTAACCTCTATCAATTTAATatcaaaaacagccattttatcCCTC
ATCTTCCTATGAGCCCGAGCCTCCTACCCACGATTCCGATATGACCAGCT
AATACACCTCACATGAAAAAACTTCCTACCACTTACATTAGCATTCATTA
TCTGACATCTTGCACTCCCAACTACAATAGCAGGCCTTCCCCCTCAAATA
TAAAAGGAACTGTGCCTGAAACAAAGGACCACTTTGATAGAGTGAATCAT
GAGGGTTAAATTCCCTCCAGCTCCTTAGAAAGAAGGGACTTGAACCCAAC
CCGGAGAGATCAAAACTCTCAGTGCTTCCACTACACCACTTTCTAGTAAA
GTCAGCTAAATAAGCTTTTAGGCCCATACCCTAAAAATGGAGGTTAAAAT
CCCCCCTTTACAAATGAACCCTTATATTACTGCCTCCCTTTTATTTGGCC
TGCTGTTAGGTACAACTATTACAACTACCAGCACACACTGACTAATTGCA
TGAATGGGCCTAGAAATTAACACCCTAGCTATTATCCCCCTAATAGCCCA
ACAACACCACCCACGAGCAATTGAAGCCACTACAAAATACTTCTTGACTC
AAGCTGCCGCAGCAGCAACCCTCCTCCTCGCAGCTACAACCAACGCCTGA
ATAACAGGCCAATGAGAGCTACAGCAAGCTACCCACCCAGTCCCAACAAC
CATAATTACCATTGCATTAGCCTTAAAAATTGGACTAGCCCCACTCCACA
CCTGACTCCCAGAAGTAATACAAGGACTAGACCTTACAACTGGACTTATC
CTGGCCACATGACAAAAAATCGCACCATTCTCCCTTCTATTACAAATTCA
ACCTAATAACCAAACACTCTTAATCCTCCTCGCCATCCTCTCCATACTTG
TCGGCGGATGAGGGGGCCTAAATCAAACCCAAGTACGTAAAATTCTAGCC
TACTCCTCCATCGCCCACCTAGGCTGAATAGTCATTATTCTTCAATTCTC
ACCAACCCTAGCTGTAATAACCCTAGCACTTTATATCATCAtaacctcct
ccaccttccttgCTTTCATGAtaaacaaaaccacaacaatTGGAACCTTA
ACAATCTCGTGAGCCAAAACCCCGATCATTTCATCCCTAATACCCCTAAT
CCTTCTGTCATTAGGAGGTTTACCCCCACTAACTGGCTTCATGCCTAAAT
GACTTATCCTTCAAGAACTTACAAAACAAGACCTAGGCATAACAGCCACA
TTAGCAGCCCTTAGCGCCCTACTAAGTCTTTATTTCTATCTACGCCTATC
CTACGCTATAACCCTAACCATCTCCCCAAATAACCTAACAGGAACACTAC
CCTGACGAAcccagacaaataaaaaaacattaccAACCGCTATCTTATTA
TCCTCttccattctcctcctccccttaACCCCTGAAGTACTTACACTCTT
TAACACATAAGAGACTTAGGTTAACACCAGACCAAGAGCCTTCAAAGCTC
TCAGTGGAAGTGAAAATCTTTCAGTCCCTGATAAGACTTGCAAGCCATTA
TCTCACATCTTCTGCATGCAAAACAGACACTTTAATTAAGCTAAAGCCTT
AACTAGATAGACAGGCCTCGATCCTGCAAACTCTTAGTTAACAGCTAAGC
GCCCAAAACCAACGAGCTTCCATCTAACTTTCCCCGCCTAGCAAAAGCAA
AAGGCGGGGAAAGCCCCGGCAGACGTCAATCTGCTTCTTTAGATATGCAA
TCTAACATGTAACACCCCAGGGCTGATAGAAAGAGGACTTAAACCTCTGT
ATATGGGGCTACAAACCACCGCTTAACCCTCAGCCATTCTACCTGTGGCA
ATCACACGCTGATTTTTCTCAACCAATCACAAAGATATCGGCACCCTATA
CCTAGTTTTTGGTGCCTGAGCCGGAATAGTAGGCACAGCACTAAGTCTTC
TTATTCGGGCCGAACTCAGTCAACCCGGCGCACTCTTGGGCGATGACCAG
ATCTACAATGTAATCGTTACAGCCCATGCATTCGTAATGATTTTCTTTAT
AGTAATACCAATCATGATTGGAGGCTTTGGGAACTGATTAATCCCACTTA
TAATCGGAGCCCCAGACATGGCCTTCCCCCGAATGAACAACATAAGCTTC
TGACTGCTTCCCCCAtccttcctccttctgctcGCATCCTCTGGAGTAGA
AGCCGGAGCGGGTACGGGCTGAACTGTTTACCCACCCCTAGCAGGAAATC
TTGCCCACGCAGGGGCTTCTGTAGACCTCACCATCTTCTCTCTTCATCTT
GCAGGGGTCTCCTCTATTCTAGGGGCAATCAACTTCATCACAACCATCAT
TAACATGAAGCCCCCAGCAATCTCACAATACCAAACACCTCTTTTCGTGT
GAGCCGTTTTAATTACTGCTGTACTTCTCCTGCTCTCCCTTCCAGTCCTT
GCAGCAGGGATTACAATACTTCTCACTGACCGAAACCTAAATACAACCTT
CTTTgacccagcaggaggaggagaccccATCTTGTACCAACACTTATTCT
GATTCTTTGGACACCCTGAAGTCTACATTCTAATTCTCCCTGGCTTCGGA
ATAATTTCACACATCGTAGCCTACTACTCGGGCAAAAAAGAACCATTCGG
CTACATGGGCATGGTCTGAGCCATAATGGCCATCGGTCTTCTTGGTTTTA
TTGTATGAGCCCACCACATGTTTACAGTCGGCATGGACGTAGACACCCGA
GCCTACTTTACCTCTGCCACAATAATTATTGCCATCCCGACAGGAGTCAA
AGTATTTAGCTGACTTGCAACCTTGCATGGAGGATCAATTAAATGAGAAA
CCCCTATACTATGAGCCCTCGGCTTCATCTTCCTATTTACAGTGGGTGGC
CTAACCGGAATTGTCCTAGCCAATTCATCCCTAGACATCGTATTACACGA
CACCTACTACGTAGTTGCCCATTTCCACTACGTCCTCTCCATGGGTGCTG
TATTTGCAATTATGGGTGCATTCGTACACTGATTCCCACTATTTTCAGGA
TACACACTCCACAGCACTTGAACTAAAATCCACTTCGGAGTAATGTTCAT
TGGTGTCAACCTAACCTTCTTCCCTCAACACTTCCTTGGTCTAGCTGGAA
TACCTCGACGATACTCCGACTACCCCGACGCCTACGCCCTATGAAACTCC
GTCTCCTCAATTGGCTCAATAGTCTCTCTAGTGGCAGTAATTATGTTCCT
CTTTATCCTCTGAGAAGCCTTCACCGCTAAGCGAGAAGTCCAATCAGTTG
AACTAACAATGACAAATGTAGAATGACTACACGGGTGCCCTCCTCCTTAC
CACACATTCGAAGAGCCCGCCTTTGTCCAAACTCAAACCTCTATCCGAGA
AAGGGAGGAATCGAACCCCCGTAAACTGGTTTCAAGCCAGCTACAAAACC
ACTCTGTCACTTTCTTCATAAGACTCTAGTAAAATGGCAATTACACTACT
TTGTCAAGGTAGAATTGTGGGTTAAACCCCCACGTGTCTTATTATTAATG
GCACATCCTTCACAACTAGGGTTTCAAGATGCAGCTTCACCAGTAATAGA
AGAACTCCTTCACTTCCACGACCATGCTCTAATAATCGTATTCCTTATTA
GCACATTAGTACTTTACATTATTGTTGCTATAGTCTCCACCAAACTAACT
AACAAGTACATTCTAGACTCTCAAGAGATTGAAATTATCTGAACTATCCT
ACCAGCTATTATTCTTATCCTCATTGCCCTCCCTTCCCTCCGAATTCTTT
ACCTAATAGACGAAATCAACGACCCCCATCTAACAATTAAAGCTATAGGT
CACCAATGATACTGAAGCTATGAATATACAGACTATAGCGACCTAGCCTT
TGACTCATACATAGTCCCCACACAAGACCTGGCCCCCGGCCAATTCCGCC
TTTTAGAAACTGACCATCGAATGGTCGTTCCAGTGGACTCCCCCATTCGA
ATCCTAGTCTCAGCAGAAGATGTCCTCCACTCCTGAGCCGTCCCCTCTCT
AGGTGTAAAAATGGATGCCGTACCCGGCCGTCTAAACCAAACAGCCTTTA
TCCTGTCCCGACCTGGTGTTTTCTACGGCCAATGCTCTGAAATCTGCGGA
GCTAACCACAGCTTCATACCAATCGTTGTTGAAGCCGTCCCCCTAGAACA
CTTTGAAAACTGATCCTCACTAATGCTCGAAGATACCTCACTAAGAAGCT
AAAACGGACACAGCGTTAGCCTTTTAAGCTAAAAATGGTGCCTACCAAAC
ACCCTTAGTGAAATGCCTCAACTCAACCCCGCACCTTGATTCCTCATTAT
GGTCTTCTCTTGATGTGTATTCCTAATCTTCCTCCCTCCAAAAATCATAG
CTCACTTATTCCCAAATGAACCCTCCTCTCAAAACACTTGCCCCAAAGAA
AtcaaaccctgaccctgatcatGACACTAAGCTTCTTCGACCAATTTCTT
AGCCCCACCGCCTTTGGTATTCCCCTGATTGCCCTCGCTCTCCTGTTACC
TTGGACCCTCTTCCCCACACCAACCAACCGTTGAACCAACAATCGTCTTT
TAACACTTCAAAGCCAATTTATTAATCGATTTACTCAACAACTGCTCCTC
CCACTAAACATAGGAGGGCACAAATGAGGCCCTTATATTGCCTCATTAAT
AGTGTTCCTAATTACCATCAATATGCTAGGACTCCTTCCATACACATTCA
CCCCCACCACACAGCTTTCCGTAAATATAGCCCTAGCTGTACCCCTATGA
CTCGCAACAGTAATCATCGGAATACGAAACAACCCAACAGCAGCCCTAGG
CCACCTTCTTCCAGAAGGCACCCCCAACGCTCTAATCCCTATCCTAATTA
TTATCGAAACTGTCAGCCTCTTCATTCGACCTTTAGCACTAGGAGTTCGA
CTAACCGCTAACCTCACAGCAGGCCACCTGTTGATTCAACTAATCGCTAC
AGCTGCTTTCGTACTCCTCCCCCTTATACCAACTGTCGCCATTCTGACAT
CAACCCTATTATTCCTCCTGACACTTCTAGAAGTCGCCGTCGAAATAATC
CAAGCCTATGTTTTCGTACTTCTTCTAAGCCTCTATCTACAAGAAAACGT
TTAATGGCCCATCAAGCACACCCATACCACATAGTAGACCCAAGCCCATG
ACCCCTAACAGGAGCAGTCGCTGCCCTTCTCCTTACATCCGGCCTAGCCA
TTTGATTCCACTTTAACTCAACTATCCTAATAACCCTAGGACTAGTCCTA
CTTTTACTCACAATACTTCAATGATGACGAGATATCGTACGAGAAGGCAC
ATTCCAAGGCCACCACACCCCTCCTGTCCAAAAAGGCCTTCGATACGGAA
TAATTCTATTTATTACCTCCGAAGTATTCTTCTTCCTTGGCTTCTTCTGA
GCATTCTACCACGCAAGCCTAGCCCCCACTCCTGAATTAGGAGGCTGCTG
ACCCCCTACAGGCATTATCCCCTTAAATCCCTTCGAAGTTCCCCTCCTAA
ACACAGCAGTCCTACTGGCATCAGGAGTTACCGTAACCTGAGCTCACCAC
AGCATTATAGAAGGTGAGCGAAAACAAGCAATCCAATCCCTCACCCTGAC
AATCCTTCTAGGTTTCTACTTTACATTCCTGCAAGCAATAGAGTACTATG
AAGCCCCCTTCACAATCGCAGATGGTGTTTACGGCTCAACCTTCTTCGTC
GCTACCGGCTTCCACGGCCTTCACGTCATCATCGGATCAACCTTCTTAGC
CGTATGTCTGCTACGACAAATCCGATTCCACTTCACCTCCGAACACCACT
TTGGCTTCGAAGCAGCCGCCTGATACTGACACTTTGTAGATGTTGTCTGA
TTATTCTTATACATCTCAATCTACTGATGAGGCTCATAAATCTTTCTAGT
ATAAAGTCAGTACCTGTGACTTCCAATCACCCAGTCTTGGTTAAACTCCA
AGGAAAGATAATGAACTTACTAACAACAATATTAATTATTACCACAGCTT
TATCCCTCATCTTAATGACCGTCTCATTTTGACTCCCCGCCCTTACACCA
GACTACCAAAAATTATCACCATATGAATGTGGCTTCGACCCCCTAGGGTC
AGCCCGACTCCCCTTCTCACTACGCTTCTTCTTAGTCGCAATTCTGTTCC
TCCTTTTCGACTTAGAAAtcgcccttctcctccccctcccttgaGGAGAT
CAGCTCCCATCCCCCACCCTAACACTTATATGGACCTCCGCCCTTCTAAT
TCTCCTCACAATTGGCCTAGCCTACGAATGACTCCAAGGAGGCCTTGAAT
GAGCCGAATAGGTAATTAGTTTAATCAAAACATTTGATTTCGGCTCAAAA
AACTATGGTTAAAGTCCATAATTAACCTGATGACCCTCATCCAACTCTCA
TTCACCTCAATCTTCTTCCTAGGACTATTCGGCCTTGCATTTTACCGAGT
CCACCTTCTATCTGCACTCTTATGTCTTGAAAGCATAATATTAGCCCTAT
TCCTCGCACTTTCAACATGAAGCCTGCAAATATCCTCCACCAGTTTTTCA
GCCGCGCCGTTACTCCTTCTAGCATTCTCAGCATGCGAAGCCGGTGTAGG
ACTAGCTTTAATAGTCGCCACAGCCCGTACCCACGGATCAGATCACCTAC
AAAACCTAAACCTCCTACAATGCTAAAAATCCTAATCCCAACCACTATAC
TTATCCTAGCAACATGATTGACACCCCCTAAATGATTGTGGCCCTCTTCA
CTCCTCAACAGCCTCCTAATTGCTCTCACTAGCCTACTATGGCTAAAAAA
CGCCTCTGAAACAGGGTGAACTTTCCTCAACCCCTACTTAGCCACTGACC
CACTATCAACCCCCCTTTTAATCCTCTCATGCTGACTCCTTCCTCTAATA
ATCCTAGCCAGCCAAAACCACACATCTCATGAACCAATTAACCGTCAACG
AATGTATATCACACTTCTTGCCTCCCTGCAATTCTTCCTGATCCTTGCCT
TCTCCGCCACAGAAATGATCATGTTTTACGTAATATTTGAAGCCACTCTA
ATCCCCACCCTGATCCTCATTACTCGCTGAGGAAACCAAGCAGAACGTCT
TAACGCAGGTACATACTTCCTTTTCTATACCCTAGCAGGCTCTCTACCCC
TCCTCATCGCACTACTACTCTTACAAAACTCTAATGGGTCCCTATCCCTC
CTTATGCTCCCCCACTTGGGCCAACTTGAACTAACATCATATGCAGATAA
GATCTGGTGGGCAGGGTGTATCCTGGCATTCCTAGTTAAAATACCCCTTT
ACGGAGTTCACCTTTGACTACCCAAAGCTCACGTAGAAGCCCCCATTGCA
GGATCTATAGTGCTAGCCGCTGTACTACTAAAACTAGGGGGCTACGGCAT
AATACGAATTTTAGTCACCCTAGACCCCTTAACCAAAGAACTCAGCTACC
CATTCATTGTCTTAGCCCTCTGAGGAGTGATTATAACTGGTTCCATCTGC
ATACGTCAAACAGACCTAAAATCATTAATTGCCTACTCATCAGTCAGCCA
CATAGGACTGGTAGTTGGAGGTATTCTCATCCAAACCCCCTGAGGATTCA
CCGGCGCGCTAATCCTCATAATTGCCCACGGATTAACATCATCCGCCTTA
TTCTGTCTAGCTAATACTAGCTACGAGCGCACACACAGCCGAACTATACT
ACTTGCTCGAGGTATGCAAATAATCCTCCCTCTCATAGCAGCCTGATGAT
TCATCGCAAGCCTCGCCAATTTAGCATTACCACCCCTCCCCAACTTAATA
GGAGAACTAATGATTATTACCTCCCTATTCAATTGATCCCCGTGAACAAT
TGGCCTTACTGGACTAGGTACACTTATTACTGCCGGCTACTCGCTCTATA
TATTCCTCATAACCCAACGAGGGCCCGCCCCCAGCCACCTCCTAGCTCTT
GAACCCTCACACACCCGAGAGCACCTTCTTAtcgccctccacctcctccc
actaATCCTAATTATTACAAAACCAGAACTAATCTGAGGGTGAACTGCCT
GTAGACATAGTTTAATCAAAACATTAGATTGTGATTCTAAAAACAGAGGT
TAAAACCCTCTTGTCCACCGAAAGAGGTTCGCAACAATGAAGACTGCTAA
TCTTCATCCCCCTCGGTTAAACTCCGGGGCTCATTCGACCCAGCTTTTGA
AGGATAATAGCTAATCCGTTGGTCTTAGGAACCAAAAACTCTTGGTGCAA
CTCCAAGTAAAAGCTATGCACTCCACCCCTCTAATTATAACATCTACCCT
AATTATCATTTTTGCACTACTCATTTACCCAGTTTTAATAACCTTTTCCC
CAAAACCACAAAACCCAAACTGAGCACTTATTCAAGTgaaaacagcagta
aaatacGCCTTCCTCGTCAGCCTCCTGCCCCTATGCCTCCACCTTAATGA
AGGAACTGAATCTATCATCACTAACTTAAACTGAATAAACACCCTCACCT
TTGACATCAACATCAGCCTTAAATTCGACTCCTACTCAATTATCTTTACC
CCAGTAGCACTATACGTAACCTGATCCATTTTAGAATTTGCATCCTGATA
CATACACTCAGACCCATTCATAAACCGATTCTTTAAATACCTTCTGGTCT
TCCTAATTGCAATAATTATTCTTGTTACCGCCAATAACATATTTCAACTC
TTCATCGGCTGAGAGGGGGTTGGTATCATATCATTCCTTCTTATCGGCTG
ATGATACGCACGAGCAGACGCTAATACAGCCGCCCTACAAGCAGTCATCT
ATAATCGAGTCGGAGACATTGGATTAATTATCGCTATAGCTTGAATAGCC
ACCCACCTAAACTCCTGAGAACTACAACAAATTTTCTTTTCCACTAAAAA
CATAGACATAACCCTCCCATTAGTTGCCCTGATCTTAGCCGCAACAGGCA
AATCAGCCCAATTCGGCCTTCATCCGTGACTTCCTTCTGCAATAGAAGGT
CCTACACCGGTCTCTGCCCTACTCCACTCCAGCACTATAGTTGTTGCAGG
AATCTTCTTAATAATCCGCATCTCCCCCCTCTTAGAAACCAACCCAACAG
CCCTCACACTCTGCCTATGCCTAGGAGCCCTAACCACCCTATTTACCGCC
ACCTGCGCCCTAACCCAGAACGATATCaaaaaaaTTGTAGCTTTTTCAAC
TTCCAGTCAACTAGGCCTAATGATAGTCACCATTGGCCTAAATCAGCCCC
AACTTGCCTTCCTGCACATCTGCACCCACGCTTTTTTCAAAGCCATATTA
TTCTTATGCTCTGGGTCTATTATTCACAGCTTAAATGATGAACAAGACAT
CCGCAAAATGGGAGGGATACACCACTTGACCCCTGTTACCTCTTCATGCC
TAACAATTGGCAGCTTAGCCCTGACCGGAACCCCCTTCCTAGCCGGCTTC
TTTTCCAAAGATGCCATCATCGAATCTTTAACCACCTCCCAATTAAACGC
CTGAGCCCTATGCCTCACCCTCCTAGCAACTTCTTTCACAGCTATCTACA
GCCTACGAGTCGTATTCTACGTATCCATAGGCCACCCTCGCTTTAATTCC
CTTTCACCAATCAATGAAAATAACCCATCTGTAATTAACCCTATCAAACG
ACTGGCATGAGGCAGCATTATTGCTGGCCTATTAATCACCACAAACCTTC
TCCCAACAAAAACACCTGTAATATCAATACCTATAGTTGTTAAACTTACT
GCTCTTATCGTCACAATCTTGGGACTCCTAATTGCCCTAGAATTAGCTTC
CTTAACCTCCAAACAACTTAAACCTACACCACACCTGTCCCCCCACCACT
TCTCAAACATACTTGGCTTCTTCCCAACAATTGTACACCGTGCCTCTCCT
AAAATTAATCTCATTTTAGGACAAACAATTGCTACCCAAATTATCGACCT
AACCTGACTAGAAAAAGTTGGACCCAAAACAATTTCATCTATCAACACTC
CCCTCATCTCTACCATCAGTAACATCCAACAAGGATCAATCAAGACATAc
cttgtcctcttcctcacgACCCTTGCTCTATCAACCCTCGTTCTTCTTAC
CTAACTGCTCGAAGAGCCCCCCGACCCAGCCCCCGCACCAGCTCTAATAC
TACAAGCAACGTCAATAACAAGACCCAGGCCCCCAATAGTAATACTCCCC
CACCGCTAGAATATATAAGTGAAACCCCGTCCATATCACCTCGAAAAACT
GCATCTCAGTCTATCTCTCCAGAAACCCCTCATCACACCTCTTCATCAAG
GACCATATTTGTGTACAAGataccaaaaacaaaaaaaaaatatccaaaaa
agaataaaaccacCTGTCAACCTGTAGGCGCCTTAGGATCCTTATCTGCA
GACAGCGCTGacgaataaataaacacaaccaGTATACCCCCCATATAAAT
CATTAACAACACCAAAGACAAGAAAGTTCCCCCGTGCAAAACTGAAGCCC
CACAGCAAAGAAGTGCAACCAGCACCAAATTGAAAACTCCATAAAAAGGA
GCAGGATTTGTAGACAACACAATTATTACAACCAACATCcctaataaaag
aaaaacaagcgcATAAAACATAGTTTCTGCCAGGATTTTAACCAGGACCT
ATGGCGTGAAAAACCATCGTTGTTACTCAACTACAAAAACACTAATGGCC
AGCCTACGCAAAACCCACCCCCTACTAAAAATCGTAAACGACATAGTAAT
TGACCTTCCTACCCCCTCAAACATTTCCGCCTGATGAAACTTTGGCTCTC
TACTCGGATTATGCCTTATTACACAAATCATCACAGGACTGTTCCTTGCA
ATACACTACACATCCGACATCTCTACCGCCTTTTCATCCGTAGCCCACAT
TTGCCGAGACGTAAACTACGGCTGACTAATTCGCAATCTACACGCAAACG
GTGcctcattcttttttatttgcttaTACTCCCACATCGGCCGAGGTCTT
TACTATGGCTCTTACCTAAGTAAAGAAACCTGAAACGTAGGGGTAGTCCT
CTTACTTTTAGTAATGGCCACCGCTTTCGTAGGCTACGTTCTTCCATGAG
GACAAATATCCTTCTGAGGCGCCACTGTAATTACAAACCTGCTCTCTGCT
GTCCCCTACGTAGGAAACACGCTCGTTCAATGAGTATGAGGAGGCTTTTC
AGTAGACAGCGCCACTCTAACACGATTCTTtgccttccacttcctcctcc
catTTATCGTTGCAGCCGCTGCCATCGtacatcttatttttcttcacgAA
ACAGGCTCCAACAATCCCCTAGGACTCAATTCAAACGCAGACAAAATCCC
ATTCCACCCATACTTCTCTTACAAAGACCTCCTGGGCTTCACAATCATAC
TCTCAGCCCTCGCAACACTCGCCCTATTCTCTCCAAACTACCTCGGAGAC
CCTGACAACTTCACACCAGCCAATCCTCTAGTTACCCCCGCCCACATTAA
ACCAGAATGGTATTTCCTATTTGCATACGCAATTCTACGATCTATCCCCA
ATAAGCTAGGAGGTGTTCTGGCCCTTCTTGCCTCAATCTTAATTCTTATA
GTAGTTCCTTTCTTACACACCTCTAAACAACGAAGCCTAACATTCCGCCC
ACTATCACAATTCCTATTCTGAACCCTAATTGCCGACGTCGTCATCCTAA
CCTGAATTGGAGGCATGCCCGTCGAACATCCTTACATTATTATCGGACAA
ATTGCCTCAGTACTTTACTTCTCTCTCTTCCTAATCTTGATGCCAATAGC
CGGTTGACTAGAAAATAAAATACTAAACTAACAAGCATTAGTAGCTCAGA
TTCAGAGCGTCGGTCTTGTAAACCGAATGTCGGGGGTTAAAATCCCCCCT
TATGCTCAAAAAGAAGGGACTTCAACCCCCACCACTGGCTCCCAAAGCCA
GCATTCTTAATTAAACTACTTTTTGataatacatatatgtattatcccca
ttcatatatattaaacattaatataatgcataattaaGACATAGTACTAT
ATATTCACCTATAGTTCCTATAACCCATAAAGCAAGTACAGGAagctaaa
aatgctaaaagcataactggaaaaatccctaaaaattgttcaaaaactga
acgaaatTTAAGACCGAACAATAAACTCATCAGTTAAGATATACCAGGAC
TCAACACCCCGTAAAATACCAATTATTAATGTAGTAAGAACCGACCATCA
GTTGATTTCTTAATGCATATTATTATTGAAGGTGAGGGACAATAACAGTG
GGGGTTTCACTAAATGAACTATTCCTGGCATTTGGTTCCTACTTCAGGGC
CATTAATCGATTTATTCCTCATTCTTTCATCGACGCTGACATAAGTTGTT
GGTGGAGTTCATCAGTGAGATAATCCCACATGCCGGGCGTTCTCTCCACA
GGGGTCAGgttattttttctctctttcctttcaaTTGACATTTCAGAGTG
CAGCGCGTCAATGGTTCATCAAGGTTGAACATTTTTTCTTGGTTTATGGT
AATGTTAATTAATGAATTAAGACATTATTTAAGAATTACATTACTGATAT
CAAGGACATAAATAATAATACGATTCAACAATCATACAATTTCAccccct
tcttctttttaaaaaaattaacgtataccccccctaccccccctaAAAAA
TAGGAGAGACCTTTAAGTTTGAACCAAGCTCTCCActtaattaaatattc
atcatattattatcatatattataatattataataatataattatat
