# Supplementary material for: Parameters for accurate genome alignment
Source: BMC Bioinformatics. 2010 Feb 9;11:80. doi: 10.1186/1471-2105-11-80 (PMC2829014; doi:10.1186/1471-2105-11-80)
Supplement: Additional file 3 — LAST version 94. Source code and documentation. [file 1471-2105-11-80-S3.ZIP › last-94/examples/humanMito.fa]

>humanMito
GATCACAGGTCTATCACCCTATTAACCACTCACGGGAGCTCTCCATGCAT
TTGGTATTTTCGTCTGGGGGGTGTGCACGCGATAGCATTGCGAGACGCTG
GAGCCGGAGCACCCTATGTCGCAGTATCTGTCTTTGATTCCTGCCTCATT
CTATTATTTATCGCACCTACGTTCAATATTACAGGCGAACATACCTACTA
AAGTGTGTTAATTAATTAATGCTTGTAGGACATAATAATAACAATTGAAT
GTCTGCACAGCCGCTTTCCACACAGACATCATAACAAAAAATTTCCACCA
AACCCCCCCCTCCCCCCGCTTCTGGCCACAGCACTTAAACACATCTCTGC
CAAACCCCAAAAACAAAGAACCCTAACACCAGCCTAACCAGATTTCAAAT
TTTATCTTTAGGCGGTATGCACTTTTAACAGTCACCCCCCAACTAACACA
TTATTTTCCCCTCCCACTCCCATACTACTAATCTCATCAATACAACCCCC
GCCCATCCTACCCAGCACACACACACCGCTGCTAACCCCATACCCCGAAC
CAACCAAACCCCAAAGACACCCCCCACAGTTTATGTAGCTTACCTCCTCA
AAGCAATACACTGAAAATGTTTAGACGGGCTCACATCACCCCATAAACAA
ATAGGTTTGGTCCTAGCCTTTCTATTAGCTCTTAGTAAGATTACACATGC
AAGCATCCCCGTTCCAGTGAGTTCACCCTCTAAATCACCACGATCAAAAG
GGACAAGCATCAAGCACGCAGCAATGCAGCTCAAAACGCTTAGCCTAGCC
ACACCCCCACGGGAAACAGCAGTGATTAACCTTTAGCAATAAACGAAAGT
TTAACTAAGCTATACTAACCCCAGGGTTGGTCAATTTCGTGCCAGCCACC
GCGGTCACACGATTAACCCAAGTCAATAGAAGCCGGCGTAAAGAGTGTTT
TAGATCACCCCCTCCCCAATAAAGCTAAAACTCACCTGAGTTGTAAAAAA
CTCCAGTTGACACAAAATAGACTACGAAAGTGGCTTTAACATATCTGAAC
ACACAATAGCTAAGACCCAAACTGGGATTAGATACCCCACTATGCTTAGC
CCTAAACCTCAACAGTTAAATCAACAAAACTGCTCGCCAGAACACTACGA
GCCACAGCTTAAAACTCAAAGGACCTGGCGGTGCTTCATATCCCTCTAGA
GGAGCCTGTTCTGTAATCGATAAACCCCGATCAACCTCACCACCTCTTGC
TCAGCCTATATACCGCCATCTTCAGCAAACCCTGATGAAGGCTACAAAGT
AAGCGCAAGTACCCACGTAAAGACGTTAGGTCAAGGTGTAGCCCATGAGG
TGGCAAGAAATGGGCTACATTTTCTACCCCAGAAAACTACGATAGCCCTT
ATGAAACTTAAGGGTCGAAGGTGGATTTAGCAGTAAACTGAGAGTAGAGT
GCTTAGTTGAACAGGGCCCTGAAGCGCGTACACACCGCCCGTCACCCTCC
TCAAGTATACTTCAAAGGACATTTAACTAAAACCCCTACGCATTTATATA
GAGGAGACAAGTCGTAACATGGTAAGTGTACTGGAAAGTGCACTTGGACG
AACCAGAGTGTAGCTTAACACAAAGCACCCAACTTACACTTAGGAGATTT
CAACTTAACTTGACCGCTCTGAGCTAAACCTAGCCCCAAACCCACTCCAC
CTTACTACCAGACAACCTTAGCCAAACCATTTACCCAAATAAAGTATAGG
CGATAGAAATTGAAACCTGGCGCAATAGATATAGTACCGCAAGGGAAAGA
TGAAAAATTATAACCAAGCATAATATAGCAAGGACTAACCCCTATACCTT
CTGCATAATGAATTAACTAGAAATAACTTTGCAAGGAGAGCCAAAGCTAA
GACCCCCGAAACCAGACGAGCTACCTAAGAACAGCTAAAAGAGCACACCC
GTCTATGTAGCAAAATAGTGGGAAGATTTATAGGTAGAGGCGACAAACCT
ACCGAGCCTGGTGATAGCTGGTTGTCCAAGATAGAATCTTAGTTCAACTT
TAAATTTGCCCACAGAACCCTCTAAATCCCCTTGTAAATTTAACTGTTAG
TCCAAAGAGGAACAGCTCTTTGGACACTAGGAAAAAACCTTGTAGAGAGA
GTAAAAAATTTAACACCCATAGTAGGCCTAAAAGCAGCCACCAATTAAGA
AAGCGTTCAAGCTCAACACCCACTACCTAAAAAATCCCAAACATATAACT
GAACTCCTCACACCCAATTGGACCAATCTATCACCCTATAGAAGAACTAA
TGTTAGTATAAGTAACATGAAAACATTCTCCTCCGCATAAGCCTGCGTCA
GATCAAAACACTGAACTGACAATTAACAGCCCAATATCTACAATCAACCA
ACAAGTCATTATTACCCTCACTGTCAACCCAACACAGGCATGCTCATAAG
GAAAGGTTAAAAAAAGTAAAAGGAACTCGGCAAACCTTACCCCGCCTGTT
TACCAAAAACATCACCTCTAGCATCACCAGTATTAGAGGCACCGCCTGCC
CAGTGACACATGTTTAACGGCCGCGGTACCCTAACCGTGCAaaggtagca
taatcacttgttccttaaatagggacctgtatgaatggctccacgagggt
tcagctgtctcttacttttaaccagtgaaattgacctgcccgtgaagagg
cgggcatgacacagcaagacgagaagaccctatggagctttaatttaTTA
ATGCAAACAGTACCTAACAAACCCACAGGTCCTAAACTACCAAACCTGCA
TTAAAAATTTCGGTTGGGGCGACCTCGGAGCAGAACCCAACCTCCGAGCA
GTACATGCTAAGACTTCACCAGTCAAAGCGAACTACTATACTCAATTGAT
CCAATAACTTGACCAACGGAACAAGTTACCCTAGGGATAACAGCGCAATC
CTATTCTAGAGTCCATATCAACAATAGGGTTTACGACCTCGATGTTGGAT
CAGGACATCCCGATGGTGCAGCCGCTATTAAAGGTTCGTTTGTTCAACGA
TTAAAGTCCTACGTGATCTGAGTTCAGACCGGAGTAATCCAGGTCGGTTT
CTATCTACTTCAAATTCCTCCCTGTACGAAAGGACAAGAGAAATAAGGCC
TACTTCACAAAGCGCCTTCCCCCGTAAATGATATCATCTCAACTTAGTAT
TATACCCACACCCACCCAAGAACAGGGTTTgttaagatggcagagcccgg
taatcgcataaaacttaaaactttacagtcagaggttcaattcctcttct
taacaacaTACCCATGGCCAACCTCCTACTCCTCATTGTACCCATTCTAA
TCGCAATGGCATTCCTAATGCTTACCGAACGAAAAATTCTAGGCTATATA
CAACTACGCAAAGGCCCCAACGTTGTAGGCCCCTACGGGCTACTACAACC
CTTCGCTGACGCCATAAAACTCTTCACCAAAGAGCCCCTAAAACCCGCCA
CATCTACCATCACCCTCTACATCACCGCCCCGACCTTAGCTCTCACCATC
GCTCTTCTACTATGAACCCCCCTCCCCATACCCAACCCCCTGGTCAACCT
CAACCTAGGCCTCCTATTTATTCTAGCCACCTCTAGCCTAGCCGTTTACT
CAATCCTCTGATCAGGGTGAGCATCAAACTCAAACTACGCCCTGATCGGC
GCACTGCGAGCAGTAGCCCAAACAATCTCATATGAAGTCACCCTAGCCAT
CATTCTACTATCAACATTACTAATAAGTGGCTCCTTTAACCTCTCCACCC
TTATCACAACACAAGAACACCTCTGATTACTCCTGCCATCATGACCCTTG
GCCATAATATGATTTATCTCCACACTAGCAGAGACCAACCGAACCCCCTT
CGACCTTGCCGAAGGGGAGTCCGAACTAGTCTCAGGCTTCAACATCGAAT
ACGCCGCAGGCCCCTTCGCCCTATTCTTCATAGCCGAATACACAAACATT
ATTATAATAAACACCCTCACCACTACAATCTTCCTAGGAACAACATATGA
CGCACTCTCCCCTGAACTCTACACAACATATTTTGTCACCAAGACCCTAC
TTCTAACCTCCCTGTTCTTATGAATTCGAACAGCATACCCCCGATTCCGC
TACGACCAACTCATACACCTCCTATGAAAAAACTTCCTACCACTCACCCT
AGCATTACTTATATGATATGTCTCCATACCCATTACAATCTCCAGCATTC
CCCCTCAAACCTAAGAAATATGTCTGATAAAAGAGTTACTTTGATAGAGT
AAATAATAGGAGCTTAAACCCCCTTATTTctaggactatgagaatcgaac
ccatccctgagaatccaaaattctccgtgccacctatcacaccccatcct
aAAGTAAGGTCAGCTAAATAAGCTATCGGGCCCATACCCCGAAAATGTTG
GTTATACCCTTCCCGTACTAATTAATCCCCTGGCCCAACCCGTCATCTAC
TCTACCATCTTTGCAGGCACACTCATCACAGCGCTAAGCTCGCACTGATT
TTTTACCTGAGTAGGCCTAGAAATAAACATGCTAGCTTTTATTCCAGTTC
TAACCAAAAAAATAAACCCTCGTTCCACAGAAGCTGCCATCAAGTATTTC
CTCACGCAAGCAACCGCATCCATAATCCTTCTAATAGCTATCCTCTTCAA
CAATATACTCTCCGGACAATGAACCATAACCAATACTACCAATCAATACT
CATCATTAATAATCATAATGGCTATAGCAATAAAACTAGGAATAGCCCCC
TTTCACTTCTGAGTCCCAGAGGTTACCCAAGGCACCCCTCTGACATCCGG
CCTGCTTCTTCTCACATGACAAAAACTAGCCCCCATCTCAATCATATACC
AAATCTCTCCCTCACTAAACGTAAGCCTTCTCCTCACTCTCTCAATCTTA
TCCATCATAGCAGGCAGTTGAGGTGGATTAAACCAAACCCAGCTACGCAA
AATCTTAGCATACTCCTCAATTACCCACATAGGATGAATAATAGCAGTTC
TACCGTACAACCCTAACATAACCATTCTTAATTTAACTATTTATATTATC
CTAACTACTACCGCATTCCTACTACTCAACTTAAACTCCAGCACCACGAC
CCTACTACTATCTCGCACCTGAAACAAGCTAACATGACTAACACCCTTAA
TTCCATCCACCCTCCTCTCCCTAGGAGGCCTGCCCCCGCTAACCGGCTTT
TTGCCCAAATGGGCCATTATCGAAGAATTCACAAAAAACAATAGCCTCAT
CATCCCCACCATCATAGCCACCATCACCCTCCTTAACCTCTACTTCTACC
TACGCCTAATCTACTCCACCTCAATCACACTACTCCCCATATCTAACAAC
GTAAAAATAAAATGACAGTTTGAACATACAAAACCCACCCCATTCCTCCC
CACACTCATCGCCCTTACCACGCTACTCCTACCTATCTCCCCTTTTATAC
TAATAATCTTATAGAAATTTAGGTTAAATACAGACCAAGAGCCTTCAAAG
CCCTCAGTAAGTTGCAATACTTAATTTCTGCAACAGCTAAGGACTGCAAA
ACCCCACTCTGCATCAACTGAACGCAAATCAGCCACTTTAATTAAGCTAA
GCCCTTACTAGACCAATGGGACTTAAACCCACAAACACTTAGTTAACAGC
TAAGCACCCTAATCAACTGGCTTCAATCTACTTCTCCCGCCGCCGGGAAA
AAAGGCGGGAGAAGCCCCGGCAGGTTTGAAGCTGCTTCTTCGAATTTGCA
ATTCAATATGAAAATCACCTCGGAGCTGGTAAAAAGAGGCCTAACCCCTG
TCTTTAGATTTACAGTCCAATGCTTCACTCAGCCATTTTACCTCACCCCC
ACTGATGTTCGCCGACCGTTGACTATTCTCTACAAACCACAAAGACATTG
GAACACTATACCTATTATTCGGCGCATGAGCTGGAGTCCTAGGCACAGCT
CTAAGCCTCCTTATTCGAGCCGAGCTGGGCCAGCCAGGCAACCTTCTAGG
TAACGACCACATCTACAACGTTATCGTCACAGCCCATGCATTTGTAATAA
TCTTCTTCATAGTAATACCCATCATAATCGGAGGCTTTGGCAACTGACTA
GTTCCCCTAATAATCGGTGCCCCCGATATGGCGTTTCCCCGCATAAACAA
CATAAGCTTCTGACTCTTACCTCCCTCTCTCCTACTCCTGCTCGCATCTG
CTATAGTGGAGGCCGGAGCAGGAACAGGTTGAACAGTCTACCCTCCCTTA
GCAGGGAACTACTCCCACCCTGGAGCCTCCGTAGACCTAACCATCTTCTC
CTTACACCTAGCAGGTGTCTCCTCTATCTTAGGGGCCATCAATTTCATCA
CAACAATTATCAATATAAAACCCCCTGCCATAACCCAATACCAAACGCCC
CTCTTCGTCTGATCCGTCCTAATCACAGCAGTCCTACTTCTCCTATCTCT
CCCAGTCCTAGCTGCTGGCATCACTATACTACTAACAGACCGCAACCTCA
ACACCACCTTCTTCGACCCCGCCGGAGGAGGAGACCCCATTCTATACCAA
CACCTATTCTGATTTTTCGGTCACCCTGAAGTTTATATTCTTATCCTACC
AGGCTTCGGAATAATCTCCCATATTGTAACTTACTACTCCGGAAAAAAAG
AACCATTTGGATACATAGGTATGGTCTGAGCTATGATATCAATTGGCTTC
CTAGGGTTTATCGTGTGAGCACACCATATATTTACAGTAGGAATAGACGT
AGACACACGAGCATATTTCACCTCCGCTACCATAATCATCGCTATCCCCA
CCGGCGTCAAAGTATTTAGCTGACTCGCCACACTCCACGGAAGCAATATG
AAATGATCTGCTGCAGTGCTCTGAGCCCTAGGATTCATCTTTCTTTTCAC
CGTAGGTGGCCTGACTGGCATTGTATTAGCAAACTCATCACTAGACATCG
TACTACACGACACGTACTACGTTGTAGCTCACTTCCACTATGTCCTATCA
ATAGGAGCTGTATTTGCCATCATAGGAGGCTTCATTCACTGATTTCCCCT
ATTCTCAGGCTACACCCTAGACCAAACCTACGCCAAAATCCATTTCACTA
TCATATTCATCGGCGTAAATCTAACTTTCTTCCCACAACACTTTCTCGGC
CTATCCGGAATGCCCCGACGTTACTCGGACTACCCCGATGCATACACCAC
ATGAAACATCCTATCATCTGTAGGCTCATTCATTTCTCTAACAGCAGTAA
TATTAATAATTTTCATGATTTGAGAAGCCTTCGCTTCGAAGCGAAAAGTC
CTAATAGTAGAAGAACCCTCCATAAACCTGGAGTGACTATATGGATGCCC
CCCACCCTACCACACATTCGAAGAACCCGTATACATAAAATCTAGACAaa
aaaggaaggaatcgaaccccccaaagctggtttcaagccaaccccatggc
ctccatgactttttcAAAAAGGTATTAGAAAAACCATTTCATAACTTTGT
CAAAGTTAAATTATAGGCTAAATCCTATATATCTTAATGGCACATGCAGC
GCAAGTAGGTCTACAAGACGCTACTTCCCCTATCATAGAAGAGCTTATCA
CCTTTCATGATCACGCCCTCATAATCATTTTCCTTATCTGCTTCCTAGTC
CTGTATGCCCTTTTCCTAACACTCACAACAAAACTAACTAATACTAACAT
CTCAGACGCTCAGGAAATAGAAACCGTCTGAACTATCCTGCCCGCCATCA
TCCTAGTCCTCATCGCCCTCCCATCCCTACGCATCCTTTACATAACAGAC
GAGGTCAACGATCCCTCCCTTACCATCAAATCAATTGGCCACCAATGGTA
CTGAACCTACGAGTACACCGACTACGGCGGACTAATCTTCAACTCCTACA
TACTTCCCCCATTATTCCTAGAACCAGGCGACCTGCGACTCCTTGACGTT
GACAATCGAGTAGTACTCCCGATTGAAGCCCCCATTCGTATAATAATTAC
ATCACAAGACGTCTTGCACTCATGAGCTGTCCCCACATTAGGCTTAAAAA
CAGATGCAATTCCCGGACGTCTAAACCAAACCACTTTCACCGCTACACGA
CCGGGGGTATACTACGGTCAATGCTCTGAAATCTGTGGAGCAAACCACAG
TTTCATGCCCATCGTCCTAGAATTAATTCCCCTAAAAATCTTTGAAATAG
GGCCCGTATTTACCCTATAGCACCCCCTCTACCCCCTCTAGAGCCCACTG
TAAAGCTAACTTAGCATTAACCTTTTAAGTTAAAGATTAAGAGAACCAAC
ACCTCTTTACAGTGAAATGCCCCAACTAAATACTACCGTATGGCCCACCA
TAATTACCCCCATACTCCTTACACTATTCCTCATCACCCAACTAAAAATA
TTAAACACAAACTACCACCTACCTCCCTCACCAAAGCCCATAAAAATAAA
AAATTATAACAAACCCTGAGAACCAAAATGAACGAAAATCTGTTCGCTTC
ATTCATTGCCCCCACAATCCTAGGCCTACCCGCCGCAGTACTGATCATTC
TATTTCCCCCTCTATTGATCCCCACCTCCAAATATCTCATCAACAACCGA
CTAATCACCACCCAACAATGACTAATCAAACTAACCTCAAAACAAATGAT
AGCCATACACAACACTAAAGGACGAACCTGATCTCTTATACTAGTATCCT
TAATCATTTTTATTGCCACAACTAACCTCCTCGGACTCCTGCCTCACTCA
TTTACACCAACCACCCAACTATCTATAAACCTAGCCATGGCCATCCCCTT
ATGAGCGGGCGCAGTGATTATAGGCTTTCGCTCTAAGATTAAAAATGCCC
TAGCCCACTTCTTACCACAAGGCACACCTACACCCCTTATCCCCATACTA
GTTATTATCGAAACCATCAGCCTACTCATTCAACCAATAGCCCTGGCCGT
ACGCCTAACCGCTAACATTACTGCAGGCCACCTACTCATGCACCTAATTG
GAAGCGCCACCCTAGCAATATCAACCATTAACCTTCCCTCTACACTTATC
ATCTTCACAATTCTAATTCTACTGACTATCCTAGAAATCGCTGTCGCCTT
AATCCAAGCCTACGTTTTCACACTTCTAGTAAGCCTCTACCTGCACGACA
ACACATAATGACCCACCAATCACATGCCTATCATATAGTAAAACCCAGCC
CATGACCCCTAACAGGGGCCCTCTCAGCCCTCCTAATGACCTCCGGCCTA
GCCATGTGATTTCACTTCCACTCCATAACGCTCCTCATACTAGGCCTACT
AACCAACACACTAACCATATACCAATGGTGGCGCGATGTAACACGAGAAA
GCACATACCAAGGCCACCACACACCACCTGTCCAAAAAGGCCTTCGATAC
GGGATAATCCTATTTATTACCTCAGAAGTTTTTTTCTTCGCAGGATTTTT
CTGAGCCTTTTACCACTCCAGCCTAGCCCCTACCCCCCAACTAGGAGGGC
ACTGGCCCCCAACAGGCATCACCCCGCTAAATCCCCTAGAAGTCCCACTC
CTAAACACATCCGTATTACTCGCATCAGGAGTATCAATCACCTGAGCTCA
CCATAGTCTAATAGAAAACAACCGAAACCAAATAATTCAAGCACTGCTTA
TTACAATTTTACTGGGTCTCTATTTTACCCTCCTACAAGCCTCAGAGTAC
TTCGAGTCTCCCTTCACCATTTCCGACGGCATCTACGGCTCAACATTTTT
TGTAGCCACAGGCTTCCACGGACTTCACGTCATTATTGGCTCAACTTTCC
TCACTATCTGCTTCATCCGCCAACTAATATTTCACTTTACATCCAAACAT
CACTTTGGCTTCGAAGCCGCCGCCTGATACTGGCATTTTGTAGATGTGGT
TTGACTATTTCTGTATGTCTCCATCTATTGATGAGGGTCTTACTCTTTTA
GTATAAATAGTACCGTTAACTTCCAATTAACTAGTTTTGACAACATTCAA
AAAAGAGTAATAAACTTCGCCTTAATTTTAATAATCAACACCCTCCTAGC
CTTACTACTAATAATTATTACATTTTGACTACCACAACTCAACGGCTACA
TAGAAAAATCCACCCCTTACGAGTGCGGCTTCGACCCTATATCCCCCGCC
CGCGTCCCTTTCTCCATAAAATTCTTCTTAGTAGCTATTACCTTCTTATT
ATTTGATCTAGAAATTGCCCTCCTTTTACCCCTACCATGAGCCCTACAAA
CAACTAACCTGCCACTAATAGTTATGTCATCCCTCTTATTAATCATCATC
CTAGCCCTAAGTCTGGCCTATGAGTGACTACAAAAAGGATTAGACTGAGC
CGAATTGGTATATAGTTTAAACAAAACGAATGATTTCGACTCATTAAATT
ATGATAATCATATTTACCAAATGCCCCTCATTTACATAAATATTATACTA
GCATTTACCATCTCACTTCTAGGAATACTAGTATATCGCTCACACCTCAT
ATCCTCCCTACTATGCCTAGAAGGAATAATACTATCGCTGTTCATTATAG
CTACTCTCATAACCCTCAACACCCACTCCCTCTTAGCCAATATTGTGCCT
ATTGCCATACTAGTCTTTGCCGCCTGCGAAGCAGCGGTGGGCCTAGCCCT
ACTAGTCTCAATCTCCAACACATATGGCCTAGACTACGTACATAACCTAA
ACCTACTCCAATGCTAAAACTAATCGTCCCAACAATTATATTACTACCAC
TGACATGACTTTCCAAAAAGCACATAATTTGAATCAACACAACCACCCAC
AGCCTAATTATTAGCATCATCCCCCTACTATTTTTTAACCAAATCAACAA
CAACCTATTTAGCTGTTCCCCAACCTTTTCCTCCGACCCCCTAACAACCC
CCCTCCTAATACTAACTACCTGACTCCTACCCCTCACAATCATGGCAAGC
CAACGCCACTTATCCAGCGAACCACTATCACGAAAAAAACTCTACCTCTC
TATACTAATCTCCCTACAAATCTCCTTAATTATAACATTCACAGCCACAG
AACTAATCATATTTTATATCTTCTTCGAAACCACACTTATCCCCACCTTG
GCTATCATCACCCGATGAGGCAACCAGCCAGAACGCCTGAACGCAGGCAC
ATACTTCCTATTCTACACCCTAGTAGGCTCCCTTCCCCTACTCATCGCAC
TAATTTACACTCACAACACCCTAGGCTCACTAAACATTCTACTACTCACT
CTCACTGCCCAAGAACTATCAAACTCCTGAGCCAACAACTTAATATGACT
AGCTTACACAATAGCTTTTATAGTAAAGATACCTCTTTACGGACTCCACT
TATGACTCCCTAAAGCCCATGTCGAAGCCCCCATCGCTGGGTCAATAGTA
CTTGCCGCAGTACTCTTAAAACTAGGCGGCTATGGTATAATACGCCTCAC
ACTCATTCTCAACCCCCTGACAAAACACATAGCCTACCCCTTCCTTGTAC
TATCCCTATGAGGCATAATTATAACAAGCTCCATCTGCCTACGACAAACA
GACCTAAAATCGCTCATTGCATACTCTTCAATCAGCCACATAGCCCTCGT
AGTAACAGCCATTCTCATCCAAACCCCCTGAAGCTTCACCGGCGCAGTCA
TTCTCATAATCGCCCACGGACTCACATCCTCATTACTATTCTGCCTAGCA
AACTCAAACTACGAACGCACTCACAGTCGCATCATAATCCTCTCTCAAGG
ACTTCAAACTCTACTCCCACTAATAGCTTTTTGATGACTTCTAGCAAGCC
TCGCTAACCTCGCCTTACCCCCCACTATTAACCTACTGGGAGAACTCTCT
GTGCTAGTAACCACGTTCTCCTGATCAAATATCACTCTCCTACTTACAGG
ACTCAACATACTAGTCACAGCCCTATACTCCCTCTACATATTTACCACAA
CACAATGGGGCTCACTCACCCACCACATTAACAACATAAAACCCTCATTC
ACACGAGAAAACACCCTCATGTTCATACACCTATCCCCCATTCTCCTCCT
ATCCCTCAACCCCGACATCATTACCGGGTTTTCCTCTTGTAAATATAGTT
TAACCAAAACATCAGATTGTGAATCTGACAACAGAGGCTTACGACCCCTT
ATTTACCGAGAAAGCTCACAAGAACTGCTAACTCATGCCCCCATGTCTAA
CAACATGGCTTTCTCAACTTTTAAAGGATAACAGCTATCCATTGGTCTTA
GGCCCCAAAAATTTTGGTGCAACTCCAAATAAAAGTAATAACCATGCACA
CTACTATAACCACCCTAACCCTGACTTCCCTAATTCCCCCCATCCTTACC
ACCCTCGTTAACCCTAACAAAAAAAACTCATACCCCCATTATGTAAAATC
CATTGTCGCATCCACCTTTATTATCAGTCTCTTCCCCACAACAATATTCA
TGTGCCTAGACCAAGAAGTTATTATCTCGAACTGACACTGAGCCACAACC
CAAACAACCCAGCTCTCCCTAAGCTTCAAACTAGACTACTTCTCCATAAT
ATTCATCCCTGTAGCATTGTTCGTTACATGGTCCATCATAGAATTCTCAC
TGTGATATATAAACTCAGACCCAAACATTAATCAGTTCTTCAAATATCTA
CTCATTTTCCTAATTACCATACTAATCTTAGTTACCGCTAACAACCTATT
CCAACTGTTCATCGGCTGAGAGGGCGTAGGAATTATATCCTTCTTGCTCA
TCAGTTGATGATACGCCCGAGCAGATGCCAACACAGCAGCCATTCAAGCA
GTCCTATACAACCGTATCGGCGATATCGGTTTCATCCTCGCCTTAGCATG
ATTTATCCTACACTCCAACTCATGAGACCCACAACAAATAGCCCTTCTAA
ACGCTAATCCAAGCCTCACCCCACTACTAGGCCTCCTCCTAGCAGCAGCA
GGCAAATCAGCCCAATTAGGTCTCCACCCCTGACTCCCCTCAGCCATAGA
AGGCCCCACCCCAGTCTCAGCCCTACTCCACTCAAGCACTATAGTTGTAG
CAGGAATCTTCTTACTCATCCGCTTCCACCCCCTAGCAGAAAATAGCCCA
CTAATCCAAACTCTAACACTATGCTTAGGCGCTATCACCACTCTGTTCGC
AGCAGTCTGCGCCCTTACACAAAATGACATCAAAAAAATCGTAGCCTTCT
CCACTTCAAGTCAACTAGGACTCATAATAGTTACAATCGGCATCAACCAA
CCACACCTAGCATTCCTGCACATCTGTACCCACGCCTTCTTCAAAGCCAT
ACTATTTATGTGCTCCGGGTCCATCATCCACAACCTTAACAATGAACAAG
ATATTCGAAAAATAGGAGGACTACTCAAAACCATACCTCTCACTTCAACC
TCCCTCACCATTGGCAGCCTAGCATTAGCAGGAATACCTTTCCTCACAGG
TTTCTACTCCAAAGACCACATCATCGAAACCGCAAACATATCATACACAA
ACGCCTGAGCCCTATCTATTACTCTCATCGCTACCTCCCTGACAAGCGCC
TATAGCACTCGAATAATTCTTCTCACCCTAACAGGTCAACCTCGCTTCCC
CACCCTTACTAACATTAACGAAAATAACCCCACCCTACTAAACCCCATTA
AACGCCTGGCAGCCGGAAGCCTATTCGCAGGATTTCTCATTACTAACAAC
ATTTCCCCCGCATCCCCCTTCCAAACAACAATCCCCCTCTACCTAAAACT
CACAGCCCTCGCTGTCACTTTCCTAGGACTTCTAACAGCCCTAGACCTCA
ACTACCTAACCAACAAACTTAAAATAAAATCCCCACTATGCACATTTTAT
TTCTCCAACATACTCGGATTCTACCCTAGCATCACACACCGCACAATCCC
CTATCTAGGCCTTCTTACGAGCCAAAACCTGCCCCTACTCCTCCTAGACC
TAACCTGACTAGAAAAGCTATTACCTAAAACAATTTCACAGCACCAAATC
TCCACCTCCATCATCACCTCAACCCAAAAAGGCATAATTAAACTTTACTT
CCTCTCTTTCTTCTTCCCACTCATCCTAACCCTACTCCTAATCACATAAC
CTATTCCCCCGAGCAATCTCAATTACAATATATACACCAACAAACAATGT
TCAACCAGTAACCACTACTAATCAACGCCCATAATCATACAAAGCCCCCG
CACCAATAGGATCCTCCCGAATCAACCCTGACCCCTCTCCTTCATAAATT
ATTCAGCTTCCTACACTATTAAAGTTTACCACAACCACCACCCCATCATA
CTCTTTCACCCACAGCACCAATCCTACCTCCATCGCTAACCCCACTAAAA
CACTCACCAAGACCTCAACCCCTGACCCCCATGCCTCAGGATACTCCTCA
ATAGCCATCGCTGTAGTATATCCAAAGACAACCATCATTCCCCCTAAATA
AATTAAAAAAACTATTAAACCCATATAACCTCCCCCAAAATTCAGAATAA
TAACACACCCGACCACACCGCTAACAATCAGTACTAAACCCCCATAAATA
GGAGAAGGCTTAGAAGAAAACCCCACAAACCCCATTACTAAACCCACACT
CAACAGAAACAAAGCATACATCATTATTCTCGCACGGACTACAACCACGA
CCAATGATATGAAAAACCATCGTTGTATTTCAACTACAAGAACACCAATG
ACCCCAATACGCAAAATTAACCCCCTAATAAAATTAATTAACCACTCATT
CATCGACCTCCCCACCCCATCCAACATCTCCGCATGATGAAACTTCGGCT
CACTCCTTGGCGCCTGCCTGATCCTCCAAATCACCACAGGACTATTCCTA
GCCATACACTACTCACCAGACGCCTCAACCGCCTTTTCATCAATCGCCCA
CATCACTCGAGACGTAAATTATGGCTGAATCATCCGCTACCTTCACGCCA
ATGGCGCCTCAATATTCTTTATCTGCCTCTTCCTACACATCGGGCGAGGC
CTATATTACGGATCATTTCTCTACTCAGAAACCTGAAACATCGGCATTAT
CCTCCTGCTTGCAACTATAGCAACAGCCTTCATAGGCTATGTCCTCCCGT
GAGGCCAAATATCATTCTGAGGGGCCACAGTAATTACAAACTTACTATCC
GCCATCCCATACATTGGGACAGACCTAGTTCAATGAATCTGAGGAGGCTA
CTCAGTAGACAGTCCCACCCTCACACGATTCTTTACCTTTCACTTCATCT
TACCCTTCATTATTGCAGCCCTAGCAGCACTCCACCTCCTATTCTTGCAC
GAAACGGGATCAAACAACCCCCTAGGAATCACCTCCCATTCCGATAAAAT
CACCTTCCACCCTTACTACACAATCAAAGACGCCCTCGGCTTACTTCTCT
TCCTTCTCTCCTTAATGACATTAACACTATTCTCACCAGACCTCCTAGGC
GACCCAGACAATTATACCCTAGCCAACCCCTTAAACACCCCTCCCCACAT
CAAGCCCGAATGATATTTCCTATTCGCCTACACAATTCTCCGATCCGTCC
CTAACAAACTAGGAGGCGTCCTTGCCCTATTACTATCCATCCTCATCCTA
GCAATAATCCCCATCCTCCATATATCCAAACAACAAAGCATAATATTTCG
CCCACTAAGCCAATCACTTTATTGACTCCTAGCCGCAGACCTCCTCATTC
TAACCTGAATCGGAGGACAACCAGTAAGCTACCCTTTTACCATCATTGGA
CAAGTAGCATCCGTACTATACTTCACAACAATCCTAATCCTAATACCAAC
TATCTCCCTAATTGAAAACAAAATACTCAAATGGGCCTGTCCTTGTAGTA
TAAACTAATACACCAGTCTTGTAAACCGGAGACGAAAACCTTTTTCCAAG
GACAAATCAGAGAAAAAGTCTTTAACTCCACCATTAGCACCCAAAGCTAA
GATTCTAATTTAAACTATTCTCTGTTCTTTCATGGGGAAGCAGATTTGGG
TACCACCCAAGTATTGACTCACCCATCAACAACCGCTATGTATTTCGTAC
ATTACTGCCAGCCACCATGAATATTGTACGGTACCATAAATACTTGACCA
CCTGTAGTACATAAAAACCCAACCCACATCAAACCCCCCCCCCCCATGCT
TACAAGCAAGTACAGCAATCAACCTTCAACTATCACACATCAACTGCAAC
TCCAAAGCCACCCCTCACCCACTAGGATACCAACAAACCTACCCACCCTT
AACAGTACATAGTACATAAAGTCATTTACCGTACATAGCACATTACAGTC
AAATCCCTTCTCGTCCCCATGGATGACCCCCCTCAGATAGGGGTCCCTTG
ACCACCATCCTCCGTGAAATCAATATCCCGCACAAGAGTGCTACTCTCCT
CGCTCCGGGCCCATAACACTTGGGGGTAGCTAAAGTGAACTGTATCCGAC
ATCTGGTTCCTACTTCAGGGCCATAAAGCCTAAATAGCCCACACGTTCCC
CTTAAATAAGACATCACGATG
