# Supplementary material for: Parameters for accurate genome alignment
Source: BMC Bioinformatics. 2010 Feb 9;11:80. doi: 10.1186/1471-2105-11-80 (PMC2829014; doi:10.1186/1471-2105-11-80)
Supplement: Additional file 3 — LAST version 94. Source code and documentation. [file 1471-2105-11-80-S3.ZIP › last-94/examples/mouseMito.fa]

>mouseMito
GTTAATGTAGCTTAATAACAAAGCAAAGCACTGAAAATGCTTAGATGGAT
AATTGTATCCCATAAACACAAAGGTTTGGTCCTGGCCTTATAATTAATTA
GAGGTAAAATTACACATGCAAACCTCCATAGACCGGTGTAAAATCCCTTA
AACATTTACTTAAAATTTAAGGAGAGGGTATCAAGCACATTAAAATAGCT
TAAGACACCTTGCCTAGCCACACCCCCACGGGACTCAGCAGTGATAAATA
TTAAGCAATAAACGAAAGTTTGACTAAGTTATACCTCTTAGGGTTGGTAA
ATTTCGTGCCAGCCACCGCGGTCATACGATTAACCCAAACTAATTATCTT
CGGCGTAAAACGTGTCAACTATAAATAAATAAATAGAATTAAAATCCAAC
TTATATGTGAAAATTCATTGTTAGGACCTAAACTCAATAACGAAAGTAAT
TCTAGTCATTTATAATACACGACAGCTAAGACCCAAACTGGGATTAGATA
CCCCACTATGCTTAGCCATAAACCTAAATAATTAAATTTAACAAAACTAT
TTGCCAGAGAACTACTAGCCATAGCTTAAAACTCAAAGGACTTGGCGGTA
CTTTATATCCATCTAGAGGAGCCTGTTCTATAATCGATAAACCCCGCTCT
ACCTCACCATCTCTTGCTAATTCAGCCTATATACCGCCATCTTCAGCAAA
CCCTAAAAAGGTATTAAAGTAAGCAAAAGAATCAAACATAAAAACGTTAG
GTCAAGGTGTAGCCAATGAAATGGGAAGAAATGGGCTACATTTTCTTATA
AAAGAACATTACTATACCCTTTATGAAACTAAAGGACTAAGGAGGATTTA
GTAGTAAATTAAGAATAGAGAGCTTAATTGAATTGAGCAATGAAGTACGC
ACACACCGCCCGTCACCCTCCTCAAATTAAATTAAACTTAACATAATTAA
TTTCTAGACATCCGTTTATGAGAGGAGATAAGTCGTAACAAGGTAAGCAT
ACTGGAAAGTGTGCTTGGAATAATCATAGTGTAGCTTAATATTAAAGCAT
CTGGCCTACACCCAGAAGATTTCATGACCAATGAACACTCTGAACTAATC
CTAGCCCTAGCCCTACACAAATATAATTATACTATTATATAAATCAAAAC
ATTTATCCTACTAAAAGTATTGGAGAAAGAAATTCGTACATCTAGGAGCT
ATAGAACTAGTACCGCAAGGGAAAGATGAAAGACTAATTAAAAGTAAGAA
CAAGCAAAGATTAAACCTTGTACCTTTTGCATAATGAACTAACTAGAAAA
CTTCTAACTAAAAGAATTACAGCTAGAAACCCCGAAACCAAACGAGCTAC
CTAAAAACAATTTTATGAATCAACTCGTCTATGTGGCAAAATAGTGAGAA
GATTTTTAGGTAGAGGTGAAAAGCCTAACGAGCTTGGTGATAGCTGGTTA
CCCAAAAAATGAATTTAAGTTCAATTTTAAACTTGCTAAAAAAACAACAA
AATCAAAAAGTAAGTTTAGATTATAGCCAAAAGAGGGACAGCTCTTCTGG
AACGGAAAAAACCTTTAATAGTGAATAATTAACAAAACAGCTTTTAACCA
TTGTAGGCCTAAAAGCAGCCACCAATAAAGAAAGCGTTCAAGCTCAACAT
AAAATTTCAATTAATTCCATAATTTACACCAACTTCCTAAACTTAAAATT
GGGTTAATCTATAACTTTATAGATGCAACACTGTTAGTATGAGTAACAAG
AATTCCAATTCTCCAGGCATACGCGTATAACAACTCGGATAACCATTGTT
AGTTAATCAGACTATAGGCAATAATCACACTATAAATAATCCACCTATAA
CTTCTCTGTTAACCCAACACCGGAATGCCTAAAGGAAAGATCCAAAAAGA
TAAAAGGAACTCGGCAAACAAGAACCCCGCCTGTTTACCAAAAACATCAC
CTCTAGCATTACAAGTATTAGAGGCACTGCCTGCCCAGTGACTAAAGTTT
aacggccgcggtatcctgaccgtgcaaaggtagcataatcacttgttcct
taattagggactagcatgaacggctaaacgagggtccaactgtctcttat
ctttaatcagtgaaattgacctttcagtgaagaggctgaaatataataat
aagacgagaagaccctatggagcttaaATTATATAACTTATCTATTTAAT
TTATTAAACCTAATGGCCCAAAAACTATAGTATAAGTTTGAAATTTCGGT
TGGGGTGACCTCGGAGAATAAAAAATCCTCCGAATGATTATAACCTAGAC
TTACAAGTCAAAGTAAAATCAACATATCTTATTGACCCAGATATATTTTG
ATCAACGGACCAAGTTACCCTAGGGATAACAGCGCAATCCTATTTAAGAG
TTCATATCGACAATTAGGGTTTACGACCTCGATGTTGGATCAGGACATCC
CAATGGTGTAGAAGCTATTAATGGTTCGTTTGTTCAACGATTAAAGTCCT
ACGTGATCTGAGTTCAGACCGGAGCAATCCAGGTCGGTTTCTATCTATTT
ACGATTTCTCCCAGTACGAAAGGACAAGAGAAATAGAGCCACCTTACAAA
TAAGCGCTCTCAACTTAATTTATGAATAAAATCTAAATAAAATATATACG
TACACCCTCTAACCTAGAGAAGGTTAttagggtggcagagccaggaaatt
gcgtaagacttaaaaccttgttcccagaggttcaaatcctctccctaata
GTGTTCTTTATTAATATCCTAACACTCCTCGTCCCCATTCTAATCGCCAT
AGCCTTCCTAACATTAGTAGAACGCAAAATCTTAGGGTACATACAACTAC
GAAAAGGCCCTAACATTGTTGGTCCATACGGCATTTTACAACCATTTGCA
GACGCCATAAAATTATTTATAAAAGAACCAATACGCCCTTTAACAACCTC
TATATCCTTATTTATTATTGCACCTACCCTATCACTCACACTAGCATTAA
GTCTATGAGTTCCCCTACCAATACCACACCCATTAATTAATTTAAACCTA
GGGATTTTATTTATTTTAGCAACATCTAGCCTATCAGTTTACTCCATTCT
ATGATCAGGATGAGCCTCAAACTCCAAATACTCACTATTCGGAGCTTTAC
GAGCCGTAGCCCAAACAATTTCATATGAAGTAACCATAGCTATTATCCTT
TTATCAGTTCTATTAATAAATGGATCCTACTCTCTACAAACACTTATTAC
AACCCAAGAACACATATGATTACTTCTGCCAGCCTGACCCATAGCCATAA
TATGATTTATCTCAACCCTAGCAGAAACAAACCGGGCCCCCTTCGACCTG
ACAGAAGGAGAATCAGAATTAGTATCAGGGTTTAACGTAGAATACGCAGC
CGGCCCATTCGCGTTATTCTTTATAGCAGAGTACACTAACATTATTCTAA
TAAACGCCCTAACAACTATTATCTTCCTAGGACCCCTATACTATATCAAT
TTACCAGAACTCTACTCAACTAACTTCATAATAGAAGCTCTACTACTATC
ATCAACATTCCTATGGATCCGAGCATCTTATCCACGCTTCCGTTACGATC
AACTTATACATCTTCTATGAAAAAACTTTCTACCCCTAACACTAGCATTA
TGTATGTGACATATTTCTTTACCAATTTTTACAGCGGGAGTACCACCATA
CATATAGAAATATGTCTGATAAAAGAATTACTTTGATAGAGTAAATTATA
GAGGTTCAAGCCCTCTTATTTctaggacaataggaattgaacctacactt
aagaattcaaaattctccgtgctacctaaacaccttatcctaATAGTAAG
GTCAGCTAATTAAGCTATCGGGCCCATACCCCGAAAACGTTGGTTTAAAT
CCTTCCCGTACTAATAAATCCTATCACCCTTGCCATCATCTACTTCACAA
TCTTCTTAGGTCCTGTAATCACAATATCCAGCACCAACCTAATACTAATA
TGAGTAGGCCTGGAATTCAGCCTACTAGCAATTATCCCCATACTAATCAA
CAAAAAAAACCCACGATCAACTGAAGCAGCAACAAAATACTTCGTCACAC
AAGCAACAGCCTCAATAATTATCCTCCTGGCCATCGTACTCAACTATAAA
CAACTAGGAACATGAATATTTCAACAACAAACAAACGGTCTTATCCTTAA
CATAACATTAATAGCCCTATCCATAAAACTAGGCCTCGCCCCATTCCACT
TCTGATTACCAGAAGTAACTCAAGGGATCCCACTGCACATAGGACTTATT
CTTCTTACATGACAAAAAATTGCTCCCCTATCAATTTTAATTCAAATTTA
CCCGCTACTCAACTCTACTATCATTTTAATACTAGCAATTACTTCTATTT
TCATAGGGGCATGAGGAGGACTTAACCAAACACAAATACGAAAAATTATA
GCCTATTCATCAATTGCCCACATAGGATGAATATTAGCAATTCTTCCTTA
CAACCCATCCCTCACTCTACTCAACCTCATAATCTATATTATTCTTACAG
CCCCTATATTCATAGCACTTATACTAAATAACTCTATAACCATCAACTCA
ATCTCACTTCTATGAAATAAAACTCCAGCAATACTAACTATAATCTCACT
GATATTACTATCCCTAGGAGGCCTTCCACCACTAACAGGATTCTTACCAA
AATGAATTATCATCACAGAACTTATAAAAAACAACTGTCTAATTATAGCA
ACACTCATAGCAATAATAGCTCTACTAAACCTATTCTTTTATACTCGCCT
AATTTATTCCACTTCACTAACAATATTTCCAACCAACAATAACTCAAAAA
TAATAACTCACCAAACAAAAACTAAACCCAACCTAATATTTTCCACCCTA
GCTATCATAAGCACAATAACCCTACCCCTAGCCCCCCAACTAATTACCTA
GAAGTTTAGGATATACTAGTCCGCGAGCCTTCAAAGCCCTAAGAAAACAC
ACAAGTTTAACTTCTGATAAGGACTGTAAGACTTCATCCTACATCTATTG
AATGCAAATCAATTGCTTTAATTAAGCTAAGACCTCAACTAGATTGGCAG
GAATTAAACCTACGAAAATTTAGTTAACAGCTAAATACCCTATTACTGGC
TTCAATCTACTTCTACCGCCGAAAAAAAAAAATGGCGGTAGAAGTCTTAG
TAGAGATTTCTCTACACCTTCGAATTTGCAATTCGACATGAATATCACCT
TAAGACCTCTGGTAAAAAGAGGATTTAAACCTCTGTGTTTAGATTTACAG
TCTAATGCTTACTCAGCCATTTTACCTATGTTCATTAATCGTTGATTATT
CTCAACCAATCACAAAGATATCGGAACCCTCTATCTACTATTCGGAGCCT
GAGCGGGAATAGTGGGTACTGCACTAAGTATTTTAATTCGAGCAGAATTA
GGTCAACCAGGTGCACTTTTAGGAGATGACCAAATTTACAATGTTATCGT
AACTGCCCATGCTTTTGTTATAATTTTCTTCATAGTAATACCAATAATAA
TTGGAGGCTTTGGAAACTGACTTGTCCCACTAATAATCGGAGCCCCAGAT
ATAGCATTCCCACGAATAAATAATATAAGTTTTTGACTCCTACCACCATC
ATTTCTCCTTCTCCTAGCATCATCAATAGTAGAAGCAGGAGCAGGAACAG
GATGAACAGTCTACCCACCTCTAGCCGGAAATCTAGCCCATGCAGGAGCA
TCAGTAGACCTAACAATTTTCTCCCTTCATTTAGCTGGAGTGTCATCTAT
TTTAGGTGCAATTAATTTTATTACCACTATTATCAACATGAAACCCCCAG
CCATAACACAGTATCAAACTCCACTATTTGTCTGATCCGTACTTATTACA
GCCGTACTGCTCCTATTATCACTACCAGTGCTAGCCGCAGGCATTACTAT
ACTACTAACAGACCGCAACCTAAACACAACTTTCTTTGATCCCGCTGGAG
GAGGGGACCCAATTCTCTACCAGCATCTGTTCTGATTCTTTGGGCACCCA
GAAGTTTATATTCTTATCCTCCCAGGATTTGGAATTATTTCACATGTAGT
TACTTACTACTCCGGAAAAAAAGAACCTTTCGGCTATATAGGAATAGTAT
GAGCAATAATGTCTATTGGCTTTCTAGGCTTTATTGTATGAGCCCACCAC
ATATTCACAGTAGGATTAGATGTAGACACACGAGCTTACTTTACATCAGC
CACTATAATTATCGCAATTCCTACCGGTGTCAAAGTATTTAGCTGACTTG
CAACCCTACACGGAGGTAATATTAAATGATCTCCAGCTATACTATGAGCC
TTAGGCTTTATTTTCTTATTTACAGTTGGTGGTCTAACCGGAATTGTTTT
ATCCAACTCATCCCTTGACATCGTGCTTCACGATACATACTATGTAGTAG
CCCATTTCCACTATGTTCTATCAATGGGAGCAGTGTTTGCTATCATAGCA
GGATTTGTTCACTGATTCCCATTATTTTCAGGCTTCACCCTAGATGACAC
ATGAGCAAAAGCCCACTTCGCCATCATATTCGTAGGAGTAAACATAACAT
TCTTCCCTCAACATTTCCTGGGCCTTTCAGGAATACCACGACGCTACTCA
GACTACCCAGATGCTTACACCACATGAAACACTGTCTCTTCTATAGGATC
ATTTATTTCACTAACAGCTGTTCTCATCATGATCTTTATAATTTGAGAGG
CCTTTGCTTCAAAACGAGAAGTAATATCAGTATCGTATGCTTCAACAAAT
TTAGAATGACTTCATGGCTGCCCTCCACCATATCACACATTCGAGGAACC
AACCTATGTAAAAGTAAAAtaagaaaggaaggaatcgaaccccctaaaat
tggtttcaagccaatctcatatcctatatgtctttctcAATAAGATATTA
GTAAAATCAATTACATAACTTTGTCAAAGTTAAATTATAGATCAATAATC
TATATATCTTATATGGCCTACCCATTCCAACTTGGTCTACAAGACGCCAC
ATCCCCTATTATAGAAGAGCTAATAAATTTCCATGATCACACACTAATAA
TTGTTTTCCTAATTAGCTCCTTAGTCCTCTATATCATCTCGCTAATATTA
ACAACAAAACTAACACATACAAGCACAATAGATGCACAAGAAGTTGAAAC
CATTTGAACTATTCTACCAGCTGTAATCCTTATCATAATTGCTCTCCCCT
CTCTACGCATTCTATATATAATAGACGAAATCAACAACCCCGTATTAACC
GTTAAAACCATAGGGCACCAATGATACTGAAGCTACGAATATACTGACTA
TGAAGACCTATGCTTTGATTCATATATAATCCCAACAAACGACCTAAAAC
CTGGTGAACTACGACTGCTAGAAGTTGATAACCGAGTCGTTCTGCCAATA
GAACTTCCAATCCGTATATTAATTTCATCTGAAGACGTCCTCCACTCATG
AGCAGTCCCCTCCCTAGGACTTAAAACTGATGCCATCCCAGGCCGACTAA
ATCAAGCAACAGTAACATCAAACCGACCAGGGTTATTCTATGGCCAATGC
TCTGAAATTTGTGGATCTAACCATAGCTTTATGCCCATTGTCCTAGAAAT
GGTTCCACTAAAATATTTCGAAAACTGATCTGCTTCAATAATTTAATTTC
ACTATGAAGCTAAGAGCGTTAACCTTTTAAGTTAAAGTTAGAGACCTTAA
AATCTCCATAGTGATATGCCACAACTAGATACATCAACATGATTTATCAC
AATTATCTCATCAATAATTACCCTATTTATCTTATTTCAACTAAAAGTCT
CATCACAAACATTCCCACTGGCACCTTCACCAAAATCACTAACAACCATA
AAAGTAAAAACCCCTTGAGAATTAAAATGAACGAAAATCTATTTGCCTCA
TTCATTACCCCAACAATAATAGGATTCCCAATCGTTGTAGCCATCATTAT
ATTTCCTTCAATCCTATTCCCATCCTCAAAACGCCTAATCAACAACCGTC
TCCATTCTTTCCAACACTGACTAGTTAAACTTATTATCAAACAAATAATG
CTAATCCACACACCAAAAGGACGAACATGAACCCTAATAATTGTTTCCCT
AATCATATTTATTGGATCAACAAATCTCCTAGGCCTTTTACCACATACAT
TTACACCTACTACCCAACTATCCATAAATCTAAGTATAGCCATTCCACTA
TGAGCTGGAGCCGTAATTACAGGCTTCCGACACAAACTAAAAAGCTCACT
TGCCCACTTCCTTCCACAAGGAACTCCAATTTCACTAATTCCAATACTTA
TTATTATTGAAACAATTAGCCTATTTATTCAACCAATGGCATTAGCAGTC
CGGCTTACAGCTAACATTACTGCAGGACACTTATTAATACACCTAATCGG
AGGAGCTACTCTAGTATTAATAAATATTAGCCCACCAACAGCTACCATTA
CATTTATTATTTTACTTCTACTCACAATTCTAGAATTTGCAGTAGCATTA
ATTCAAGCCTACGTATTCACCCTCCTAGTAAGCCTATATCTACATGATAA
TACATAATGACCCACCAAACTCATGCATATCACATAGTTAATCCAAGTCC
ATGACCATTAACTGGAGCCTTTTCAGCCCTCCTTCTAACATCAGGTCTAG
TAATATGATTTCACTATAATTCAATTACACTATTAACCCTTGGCCTACTC
ACCAATATCCTCACAATATATCAATGATGACGAGACGTAATTCGTGAAGG
AACCTACCAAGGCCACCACACTCCTATTGTACAAAAAGGACTACGATATG
GTATAATTCTATTCATCGTCTCGGAAGTATTTTTCTTTGCAGGATTCTTC
TGAGCGTTCTATCATTCTAGCCTCGTACCAACACATGATCTAGGAGGCTG
CTGACCTCCAACAGGAATTTCACCACTTAACCCTCTAGAAGTCCCACTAC
TTAATACTTCAGTACTTCTAGCATCAGGTGTTTCAATTACATGAGCTCAT
CATAGCCTTATAGAAGGTAAACGAAACCACATAAATCAAGCCCTACTAAT
TACCATTATACTAGGACTTTACTTCACCATCCTCCAAGCTTCAGAATACT
TTGAAACATCATTCTCCATTTCAGATGGTATCTATGGTTCTACATTCTTC
ATGGCTACTGGATTCCATGGACTCCATGTAATTATTGGATCAACATTCCT
TATTGTTTGCCTACTACGACAACTAAAATTTCACTTCACATCAAAACATC
ACTTCGGATTTGAAGCCGCAGCATGATACTGACATTTTGTAGACGTAGTC
TGACTTTTCCTATACGTCTCCATTTATTGATGAGGATCTTACTCCCTTAG
TATAATTAATATAACTGACTTCCAATTAGTAGATTCTGAATAAACCCAGA
AGAGAGTAATTAACCTGTACACTGTTATCTTCATTAATATTTTATTATCC
CTAACGCTAATTCTAGTTGCATTCTGACTCCCCCAAATAAATCTGTACTC
AGAAAAAGCAAATCCATATGAATGCGGATTCGACCCTACAAGCTCTGCAC
GTCTACCATTCTCAATAAAATTTTTCTTGGTAGCAATTACATTTCTATTA
TTTGACCTAGAAATTGCTCTTCTACTTCCACTACCATGAGCAATTCAAAC
AATTAAAACCTCTACTATAATAATTATAGCCTTTATTCTAGTCACAATTC
TATCTCTAGGCCTAGCATATGAATGAACACAAAAAGGATTAGAATGAACA
GAGTAAATGGTAATTAGTTTAAAAAAAATTAATGATTTCGACTCATTAGA
TTATGATGATGTTCATAATTACCAATATGCCATCTACCTTCTTCAACCTC
ACCATAGCCTTCTCACTATCACTTCTAGGGACACTTATATTTCGCTCTCA
CCTAATATCCACATTACTATGCCTGGAAGGCATAGTATTATCCTTATTTA
TTATAACTTCAGTAACTTCCCTAAACTCCAACTCCATAAGCTCCATACCA
ATCCCCATCACCATCTTAGTTTTCGCAGCCTGCGAAGCAGCTGTAGGACT
AGCCCTACTAGTAAAAGTTTCAAACACGTACGGAACAGATTACGTCCAAA
ATCTCAACCTACTACAATGCTAAAAATTATTCTTCCCTCACTAATGCTAC
TACCACTAACCTGACTATCAAGCCCTAAAAAAACCTGAACAAACGTAACC
TCATATAGTTTTCTAATTAGTTTAACCAGCCTAACACTTCTATGACAAAC
CGACGAAAATTATAAAAACTTTTCAAATATATTCTCCTCAGACCCCCTAT
CCACACCATTAATTATTTTAACAGCCTGATTACTGCCACTAATATTAATA
GCTAGCCAAAACCACCTAAAAAAAGATAATAACGTACTACAAAAACTCTA
CATCTCAATACTAATCAGCTTACAAATTCTCCTAATCATAACCTTTTCAG
CAACTGAACtaattatattttatattttatttGAAGCAACCTTAATCCCA
ACACTTATTATTATTACCCGATGAGGGAACCAAACTGAACGCCTAAACGC
AGGGATTTATTTCCTATTTTATACCCTAATCGGTTCTATTCCACTGCTAA
TTGCCCTCATCTTAATCCAAAACCATGTAGGAACCCTAAACCTCATAATT
TTATCATTCACAACACACACCTTAGACGCTTCATGATCTAACAACTTACT
ATGGTTGGCATGCATAATAGCATTTCTTATTAAAATACCATTATATGGAG
TTCACCTATGACTACCAAAAGCCCATGTTGAAGCTCCAATTGCTGGGTCA
ATAATTCTAGCAGCTATTCTTCTAAAATTAGGTAGTTACGGAATAATTCG
CATCTCCATTATTCTAGACCCACTAACAAAATATATAGCATACCCCTTCA
TCCTTCTCTCCCTATGAGGAATAATTATAACTAGCTCAATCTGCTTACGC
CAAACAGATTTAAAATCACTAATCGCCTACTCCTCAGTTAGCCACATAGC
ACTTGTTATTGCATCAATCATAATCCAAACTCCATGAAGCTTCATAGGAG
CAACAATACTAATAATCGCACATGGCCTCACATCATCACTCCTATTCTGC
CTAGCAAACTCCAACTACGAACGGATCCACAGCCGTACTATAATCATGGC
CCGAGGACTTCAAATGGTCTTCCCACTTATAGCCACATGATGACTGATAG
CAAGTCTAGCTAATCTAGCTCTACCCCCTTCAATCAATCTAATAGGAGAA
TTATTCATTACCATATCATTATTTTCTTGATCAAACTTTACCATTATTCT
TATAGGAATTAACATTATTATTACAGGTATATACTCAATATACATAATTA
TTACCACCCAACGCGGCAAACTAACCAACCATATAATTAACCTCCAACCC
TCACACACACGAGAACTAACACTAATAGCCCTTCACATAATTCCACTTAT
TCTTCTAACTACCAGTCCAAAACTAATTACAGGCCTGACAATATGTGAAT
ATAGTTTACAAAAAACATTAGACTGTGAATCTGACAACAGGAAATAAACC
TCCTTATTCACCAAGAAAGATTGCAAGAACTGCTAATTCATGCTTCCATG
TTTAAAAACATGGCTTTCTTACTTTTATAGGATAATAGTAATCCATTGGT
CTTAGGAACCAAAAACCTTGGTGCAAATCCAAATAAAAGTAATCAATATT
TTCACAACCTCAATCTTATTAATCTTCATTCTTCTACTATCCCCAATCCT
AATTTCAATATCAAACCTAATTAAACACATCAACTTCCCACTGTACACCA
CCACATCAATCAAATTCTCCTTCATTATTAGCCTCTTACCCCTATTAATA
TTTTTCCACAATAATATAGAATATATAATTACAACCTGGCACTGAGTCAC
CATAAATTCAATAGAACTTAAAATAAGCTTCAAAACTGACTTTTTCTCTA
TCCTGTTTACATCTGTAGCCCTTTTTGTCACATGATCAATTATACAATTC
TCTTCATGATATATACACTCAGACCCAAACATCAATCGATTCATTAAATA
TCTTACACTATTCCTGATTACCATGCTTATCCTCACCTCAGCCAACAACA
TATTTCAACTTTTCATTGGCTGAGAAGGGGTGGGAATTATATCTTTCCTA
CTAATTGGATGATGGTACGGACGAACAGACGCAAATACTGCAGCCCTACA
AGCAATCCTCTATAACCGCATCGGAGACATCGGATTCATTTTAGCTATAG
TTTGATTTTCCCTAAACATAAACTCATGAGAACTTCAACAGATTATATTC
TCCAACAACAACGACAATCTAATTCCACTTATAGGCCTATTAATCGCAGC
TACAGGAAAATCAGCACAATTTGGCCTCCACCCATGACTACCATCAGCAA
TAGAAGGCCCTACACCAGTTTCAGCACTACTACACTCAAGTACAATAGTA
GTTGCAGGAATTTTCCTACTGGTCCGATTCCACCCCCTCACGACTAATAA
TAACTTTATTTTAACAACTATACTTTGCCTCGGAGCCCTAACCACATTAT
TTACAGCTATTTGTGCTCTCACCCAAAACGACATCAAAAAAATCATTGCC
TTCTCTACATCAAGCCAACTAGGCCTGATAATAGTGACGCTAGGAATAAA
CCAACCACACCTAGCATTCCTACACATCTGTACCCACGCATTCTTCAAAG
CTATACTCTTTATATGCTCTGGCTCAATCATTCATAGCCTGGCAGACGAA
CAAGACATCCGAAAAATAGGAAACATCACAAAAATCATACCATTCACATC
ATCATGCCTAGTAATCGGAAGCCTCGCCCTCACAGGAATACCATTCCTAA
CAGGGTTCTACTCAAAAGACCTAATTATTGAAGCAATTAATACCTGCAAC
ACCAACGCCTGAGCCCTACTAATTACACTAATCGCCACTTCTATAACAGC
TATGTACAGCATACGAATCATTTACTTCGTAACAATAACAAAACCGCGTT
TTCCCCCCCTAATCTCCATTAACGAAAATGACCCAGACCTCATAAACCCA
ATCAAACGCCTAGCATTCGGAAGCATCTTTGCAGGATTTGTCATCTCATA
TAATATTCCACCAACCAGCATTCCAGTCCTCACAATACCATGATTTTTAA
AAACCACAGCCCTAATTATTTCAGTATTAGGATTCCTAATCGCACTAGAA
CTAAACAACCTAACCATAAAACTATCAATAAATAAAGCAAATCCATATTC
ATCCTTCTCAACTTTACTGGGGTTTTTCCCATCTATTATTCACCGCATTA
CACCCATAAAATCTCTCAACCTAAGCCTAAAAACATCCCTAACTCTCCTA
GACTTGATCTGGTTAGAAAAAACCATCCCAAAATCCACCTCAACTCTTCA
CACAAACATAACCACTTTAACAACCAACCAAAAAGGCTTAATTAAATTGT
ACTTTATATCATTCCTAATTAACATCATCTTAATTATTATCTTATACTCA
ATTAATCTCGAGTAATCTCGATAATAATAAAAATACCCGCAAACAAAGAT
CACCCAGCTACTACCATCATTCAAGTAGCACAACTATATATTGCCGCTAC
CCCAATCCCTCCTTCCAACATAACTCCAACATCATCAACCTCATACATCA
ACCAATCTCCCAAACCATCAAGATTAATTACTCCAACTTCATCATAATAA
TTAAGCACACAAATTAAAAAAACCTCTATAATCACCCCCAATACTAAAAA
ACCCAAAATTAATCAGTTAGATCCCCAAGTCTCTGGATATTCCTCAGTAG
CTATAGCAGTCGTATATCCAAACACAACCAACATCCCCCCTAAATAAATT
AAAAAAACTATTAAACCTAAAAACGATCCACCAAACCCTAAAACCATTAA
ACAACCAACAAACCCACTAACAATTAAACCTAAACCTCCATAAATAGGTG
AAGGCTTTAATGCTAACCCAAGACAACCAACCAAAAATAATGAACTTAAA
ACAAAAATATAATTATTCATTATTTCTACACAGCATTCAACTGCGACCAA
TGACATGAAAAATCATCGTTGTAATTCAACTACAGAAACACCTAATGACA
AACATACGAAAAACACACCCATTATTTAAAATTATTAACCACTCATTCAT
TGACCTACCTGCCCCATCCAACATTTCATCATGATGAAACTTTGGGTCCC
TTCTAGGAGTCTGCCTAATAGTCCAAATCATTACAGGTCTTTTCTTAGCC
ATACACTACACATCAGATACAATAACAGCCTTTTCATCAGTAACACACAT
TTGTCGAGACGTAAATTACGGGTGACTAATCCGATATATACACGCAAACG
GAGCCTCAATATTTTTTATTTGCTTATTCCTTCATGTCGGACGAGGCTTA
TATTATGGATCATATACATTTATAGAAACCTGAAACATTGGAGTACTTCT
ACTGTTCGCAGTCATAGCCACAGCATTTATAGGCTACGTCCTTCCATGAG
GACAAATATCATTCTGAGGTGCCACAGTTATTACAAACCTCCTATCAGCC
ATCCCATATATTGGAACAACCCTAGTCGAATGAATTTGAGGGGGCTTCTC
AGTAGACAAAGCCACCTTGACCCGATTCTTCGCTTTCCACTTCATCTTAC
CATTTATTATCGCGGCCCTAGCAATCGTTCACCTCCTCTTCCTCCACGAA
ACAGGATCAAACAACCCAACAGGATTAAACTCAGATGCAGATAAAATTCC
ATTTCACCCCTACTATACAATCAAAGATATCCTAGGTATCCTAATCATAT
TCTTAATTCTCATAACCCTAGTATTATTTTTCCCAGACATACTAGGAGAC
CCAGACAACTACATACCAGCTAATCCACTAAACACCCCACCCCATATTAA
ACCCGAATGATATTTCCTATTTGCATACGCCATTCTACGCTCAATCCCCA
ATAAACTAGGAGGTGTCCTAGCCTTAATCTTATCTATCCTAATTTTAGCC
CTAATACCTTTCCTTCATACCTCAAAGCAACGAAGCCTAATATTCCGCCC
AATCACACAAATTTTGTACTGAATCCTAGTAGCCAACCTACTTATCTTAA
CCTGAATTGGGGGCCAACCAGTAGAACACCCATTTATTATCATTGGCCAA
CTAGCCTCCATCTCATACTTCTCAATCATCTTAATTCTTATACCAATCTC
AGGAATTATCGAAGACAAAATACTAAAATTATATCCATGTCTTGATAGTA
TAAACATTACTCTGGTCTTGTAAACCTGAAATGAAGATCTTCTCTTCTCA
AGACATCAAGAAGAAGGAGCTACTCCCCACCACCAGCACCCAAAGCTGGT
ATTCTAATTAAACTACTTCTTGAGTACATAAATTTACATAGTACAACAGT
ACATTTATGTATATCGTACATTAAACTATTTTCCCCAAGCATATAAGCTA
GTACATTAAATCAATGGTTCAGGTCATAAAATAATCATCAACATAAATCA
ATATATATACCATGAATATTATCTTAAACACATTAAACTAATGTTATAAG
GACATATCTGTGTTATCTGACATACACCATACAGTCATAAACTCTTCTCT
TCCATATGACTATCCCCTTCCCCATTTGGTCTATTAATCTACCATCCTCC
GTGAAACCAACAACCCGCCCACCAATGCCCCTCTTCTCGCTCCGGGCCCA
TTAAACTTGGGGGTAGCTAAACTGAAACTTTATCAGACATCTGGTTCTTA
CTTCAGGGCCATCAAATGCGTTATCGCCCATACGTTCCCCTTAAATAAGA
CATCTCGATGGTATCGGGTCTAATCAGCCCATGACCAACATAACTGTGGT
GTCATGCATTTGGTATCTTTTTATTTTGGCCTACTTTCATCAACATAGCC
GTCAAGGCATGAAAGGACAGCACACAGTCTAGACGCACCTACGGTGAAGA
ATCATTAGTCCGCAAAACCCAATCACCTAAGGCTAATTATTCATGCTTGT
TAGACATAAATGCTACTCAATACCAAATTTTAACTCTCCAAACCCCCCAC
CCCCTCCTCTTAATGCCAAACCCCAAAAACACTAAGAACTTGAAAGACAT
ATAATATTAACTATCAAACCCTATGTCCTGATCAATTCTAGTAGTTCCCA
AAATATGACTTATATTTTAGTACTTGTAAAAATTTTACAAAATCATGTTC
CGTGAACCAAAACTCTAATCATACTCTATTACGCAATAAACATTAACAA
